# Supplementary material for: Diaqua­[5,5′-dicarb­oxy-2,2′-(propane-1,3-di­yl)bis­(1H-imidazole-4-carboxyl­ato)]nickel(II) dihydrate
Source: Acta Crystallogr Sect E Struct Rep Online. 2011 Jun 25;67(Pt 7):m988. doi: 10.1107/S1600536811024391 (PMC3151826; doi:10.1107/S1600536811024391)
Supplement: Supplementary file 1 [file e-67-0m988-sup1.cif]

##############################################################################
#                                                                            #
# This CIF contains the data in a paper accepted for publication in          #
# Acta Crystallographica Section E. It conforms to the requirements of       #
# Notes for Authors for Acta Crystallographica Section E, and has been       #
# peer reviewed under the auspices of the IUCr Commission on Journals.       #
#                                                                            #
# Full details of the Crystallographic Information File format               #
# are given in the paper "The Crystallographic Information File (CIF):       #
# a New Standard Archive File for Crystallography" by S. R. Hall, F. H.      #
# Allen and I. D. Brown [Acta Cryst. (1991), A47, 655-685].                  #
#                                                                            #
# The current version of the core CIF dictionary is obtainable from          #
# ftp://ftp.iucr.org/pub/cif_core.dic.                                       #
#                                                                            #
# Software is freely available for graphical display of the structure(s)     #
# in this CIF. For information consult the CIF software page                 #
# http://www.iucr.org/resources/cif/software.                                #
#                                                                            #
# This file may be used for bona fide research purposes within the           #
# scientific community so long as proper attribution is given to the journal # 
# article from which it was obtained.                                        #
#                                                                            #
##############################################################################
data_global
_audit_creation_method     'SHELXL-97'
_journal_date_recd_electronic     2011-06-02
_journal_date_accepted     2011-06-21
_journal_name_full     'Acta Crystallographica, Section E'
_journal_year     2011
_journal_volume     67
_journal_issue      7
_journal_page_first     m988
_journal_page_last     m988
_journal_paper_category     QM
_journal_coeditor_code     WM2496
_publ_contact_author_name     'Prof. Xifeng Li'
_publ_contact_author_address
;
 Pharmacy College
 Henan University of Traditional Chinese Medicine
 Zhengzhou
 450008
 People's Republic of China
;
_publ_contact_author_email     'lxf_52@yeah.net'
_publ_contact_author_fax     '86 371 65962746'
_publ_contact_author_phone     '86 371 65962746'
_publ_section_title
;\
Diaqua[5,5'-dicarboxy-2,2'-(propane-1,3-diyl)bis(1<i>H</i>-imidazole-4-\
carboxylato)]nickel(II) dihydrate
;
loop_
    _publ_author_name
    _publ_author_footnote
    _publ_author_address
    'Guang-Hua Jin' ?
;
 Department of Chemistry
 Zhengzhou University
 Zhengzhou 450052
 People's Republic of China
;
    'Xifeng Li' ?
;
 Pharmacy College
 Henan University of Traditional Chinese Medicine
 Zhengzhou 450008
 People's Republic of China
;
    'Chunyue Hu' ?
;
 Pharmacy College
 Henan University of Traditional Chinese Medicine
 Zhengzhou 450008
 People's Republic of China
;
    'Lixin Hu' ?
;
 Pharmacy College
 Henan University of Traditional Chinese Medicine
 Zhengzhou 450008
 People's Republic of China
;
data_I
_audit_creation_method     SHELXL-97
_chemical_name_systematic
;
Diaqua[5,5'-dicarboxy-2,2'-(propane-1,3-diyl)bis(1<i>H</i>-imidazole-4-
carboxylato)]nickel(II) dihydrate
;
_chemical_name_common     ?
_chemical_formula_moiety     'C13 H14 N4 Ni O10, 2(H2 O1)'
_chemical_formula_sum     'C13 H18 N4 Ni O12'
_chemical_formula_iupac     '[Ni (C13 H10 N4 O8) (H2 O)2], 2H2 O'
_chemical_formula_weight     481.02
_chemical_melting_point     ?
_symmetry_cell_setting     triclinic
_symmetry_space_group_name_H-M     'P -1'
_symmetry_space_group_name_Hall     '-P 1'
loop_
    _symmetry_equiv_pos_as_xyz
    'x, y, z'
    '-x, -y, -z'
_cell_length_a     8.9852(18)
_cell_length_b     9.4392(19)
_cell_length_c     12.538(3)
_cell_angle_alpha     108.81(3)
_cell_angle_beta     92.34(3)
_cell_angle_gamma     116.18(3)
_cell_volume     882.1(5)
_cell_formula_units_Z     2
_cell_measurement_reflns_used     2450
_cell_measurement_theta_min     2.5867
_cell_measurement_theta_max     27.8605
_cell_measurement_temperature     293(2)
_exptl_crystal_description     prism
_exptl_crystal_colour     green
_exptl_crystal_size_max     0.21
_exptl_crystal_size_mid     0.18
_exptl_crystal_size_min     0.15
_exptl_crystal_density_diffrn     1.811
_exptl_crystal_density_meas     ?
_exptl_crystal_density_method     'not measured'
_exptl_crystal_F_000     496
_exptl_absorpt_coefficient_mu     1.179
_exptl_absorpt_correction_type     multi-scan
_exptl_absorpt_process_details     '(CrystalClear; Rigaku/MSC, 2006)'
_exptl_absorpt_correction_T_min     0.7899
_exptl_absorpt_correction_T_max     0.8430
_exptl_special_details
;
;
_diffrn_ambient_temperature     293(2)
_diffrn_radiation_type     MoK\a
_diffrn_radiation_wavelength     0.71073
_diffrn_radiation_source     'fine-focus sealed tube'
_diffrn_radiation_monochromator     graphite
_diffrn_measurement_device_type     'Rigaku Saturn'
_diffrn_measurement_method     \w
_diffrn_detector_area_resol_mean     28.5714
_diffrn_reflns_number     9532
_diffrn_reflns_av_R_equivalents     0.0253
_diffrn_reflns_av_sigmaI/netI     0.0338
_diffrn_reflns_theta_min     2.59
_diffrn_reflns_theta_max     26.00
_diffrn_reflns_theta_full     26.00
_diffrn_measured_fraction_theta_max     0.996
_diffrn_measured_fraction_theta_full     0.996
_diffrn_reflns_limit_h_min     -11
_diffrn_reflns_limit_h_max     10
_diffrn_reflns_limit_k_min     -11
_diffrn_reflns_limit_k_max     11
_diffrn_reflns_limit_l_min     -15
_diffrn_reflns_limit_l_max     15
_diffrn_standards_number     0
_diffrn_standards_interval_count     .
_diffrn_standards_interval_time     .
_diffrn_standards_decay_%     ?
_refine_special_details
;
Refinement of <i>F</i>^2^ against ALL reflections. The weighted <i>R</i>-factor
<i>wR</i> and goodness of fit <i>S</i> are based on <i>F</i>^2^, conventional
<i>R</i>-factors <i>R</i> are based on <i>F</i>, with <i>F</i> set to zero for
negative <i>F</i>^2^. The threshold expression of <i>F</i>^2^ >
\s(<i>F</i>^2^) is used only for calculating <i>R</i>-factors(gt) <i>etc</i>.
and is not relevant to the choice of reflections for refinement.
<i>R</i>-factors based on <i>F</i>^2^ are statistically about twice as large
as those based on <i>F</i>, and <i>R</i>- factors based on ALL data will be
even larger.
;
_reflns_number_total     3451
_reflns_number_gt     3037
_reflns_threshold_expression     I>2\s(I)
_refine_ls_structure_factor_coef     Fsqd
_refine_ls_matrix_type     full
_refine_ls_R_factor_all     0.0466
_refine_ls_R_factor_gt     0.0396
_refine_ls_wR_factor_gt     0.0938
_refine_ls_wR_factor_ref     0.0981
_refine_ls_goodness_of_fit_ref     1.019
_refine_ls_restrained_S_all     1.019
_refine_ls_number_reflns     3451
_refine_ls_number_parameters     275
_refine_ls_number_restraints     0
_refine_ls_hydrogen_treatment     constr
_refine_ls_weighting_scheme     calc
_refine_ls_weighting_details
         'calc w=1/[\s^2^(Fo^2^)+(0.0560P)^2^+0.3821P] where P=(Fo^2^+2Fc^2^)/3'
_atom_sites_solution_hydrogens     geom
_atom_sites_solution_primary     direct
_atom_sites_solution_secondary     difmap
_refine_ls_shift/su_max     0.000
_refine_ls_shift/su_mean     0.000
_refine_diff_density_max     0.787
_refine_diff_density_min     -0.493
_refine_ls_extinction_method     none
_refine_ls_extinction_coef     ?
loop_
    _atom_type_symbol
    _atom_type_description
    _atom_type_scat_dispersion_real
    _atom_type_scat_dispersion_imag
    _atom_type_scat_source
    'C' 'C' 0.0033 0.0016
                         'International Tables Vol C Tables 4.2.6.8 and 6.1.1.4'
    'H' 'H' 0.0000 0.0000
                         'International Tables Vol C Tables 4.2.6.8 and 6.1.1.4'
    'N' 'N' 0.0061 0.0033
                         'International Tables Vol C Tables 4.2.6.8 and 6.1.1.4'
    'O' 'O' 0.0106 0.0060
                         'International Tables Vol C Tables 4.2.6.8 and 6.1.1.4'
    'Ni' 'Ni' 0.3393 1.1124
                         'International Tables Vol C Tables 4.2.6.8 and 6.1.1.4'
_computing_data_collection     'CrystalClear (Rigaku/MSC, 2006)'
_computing_cell_refinement     'CrystalClear (Rigaku/MSC, 2006)'
_computing_data_reduction     'CrystalClear (Rigaku/MSC, 2006)'
_computing_structure_solution     'SHELXS97 (Sheldrick, 2008)'
_computing_structure_refinement     'SHELXL97 (Sheldrick, 2008)'
_computing_molecular_graphics     'XP in SHELXTL (Sheldrick, 2008)'
_computing_publication_material     'SHELXTL (Sheldrick, 2008)'
loop_
    _atom_site_type_symbol
    _atom_site_label
    _atom_site_fract_x
    _atom_site_fract_y
    _atom_site_fract_z
    _atom_site_U_iso_or_equiv
    _atom_site_adp_type
    _atom_site_calc_flag
    _atom_site_refinement_flags
    _atom_site_occupancy
    _atom_site_symmetry_multiplicity
    _atom_site_disorder_assembly
    _atom_site_disorder_group
    Ni Ni1 -0.42402(4) 0.90838(4) 0.72525(3) 0.02527(13) Uani d . 1 1 . .
    N N1 -0.3010(3) 0.8092(3) 0.79563(19) 0.0263(5) Uani d . 1 1 . .
    N N2 -0.1769(3) 0.6933(3) 0.8643(2) 0.0316(5) Uani d . 1 1 . .
    H H2 -0.1639 0.6220 0.8872 0.038 Uiso calc R 1 1 . .
    N N3 -0.6835(3) 0.7484(3) 0.69036(17) 0.0230(5) Uani d . 1 1 . .
    N N4 -0.9581(3) 0.5817(3) 0.65436(18) 0.0251(5) Uani d . 1 1 . .
    H H4 -1.0542 0.4986 0.6509 0.030 Uiso calc R 1 1 . .
    O O1 -0.1678(2) 1.1022(3) 0.75887(18) 0.0361(5) Uani d . 1 1 . .
    O O2 0.0976(2) 1.1730(3) 0.8274(2) 0.0443(5) Uani d . 1 1 . .
    O O3 0.2406(2) 1.0420(3) 0.90408(18) 0.0382(5) Uani d . 1 1 . .
    H H3 0.1934 1.0939 0.8789 0.046 Uiso d R 1 1 . .
    O O4 0.1688(3) 0.8133(3) 0.94778(18) 0.0394(5) Uani d . 1 1 . .
    O O5 -0.5025(2) 1.0349(2) 0.65068(17) 0.0319(4) Uani d . 1 1 . .
    O O6 -0.7326(2) 1.0223(3) 0.56576(19) 0.0371(5) Uani d . 1 1 . .
    O O7 -1.0474(2) 0.8392(3) 0.5275(2) 0.0451(6) Uani d . 1 1 . .
    H H7 -0.9373 0.9087 0.5364 0.054 Uiso d R 1 1 . .
    O O8 -1.2265(2) 0.6084(2) 0.55412(17) 0.0356(5) Uani d . 1 1 . .
    O O9 -0.4159(2) 0.7760(2) 0.55768(16) 0.0303(4) Uani d . 1 1 . .
    H H9A -0.3629 0.7202 0.5567 0.036 Uiso d R 1 1 . .
    H H9B -0.3671 0.8430 0.5235 0.036 Uiso d R 1 1 . .
    O O10 -0.4382(2) 1.0567(3) 0.88393(17) 0.0436(5) Uani d . 1 1 . .
    H H10A -0.5282 1.0618 0.8968 0.052 Uiso d R 1 1 . .
    H H10B -0.3653 1.0951 0.9453 0.052 Uiso d R 1 1 . .
    O O11 -0.2803(3) 0.3396(3) 0.6349(2) 0.0513(6) Uani d . 1 1 . .
    H H11A -0.3282 0.2375 0.6319 0.062 Uiso d R 1 1 . .
    H H11B -0.3368 0.3486 0.5839 0.062 Uiso d R 1 1 . .
    O O12 0.1580(4) 0.5672(3) 1.0849(3) 0.0723(8) Uani d . 1 1 . .
    H H12A 0.1773 0.6568 1.1416 0.087 Uiso d R 1 1 . .
    H H12B 0.2033 0.6225 1.0429 0.087 Uiso d R 1 1 . .
    C C1 -0.0641(3) 1.0721(4) 0.8012(2) 0.0301(6) Uani d . 1 1 . .
    C C2 -0.1280(3) 0.9137(3) 0.8225(2) 0.0247(5) Uani d . 1 1 . .
    C C3 -0.0494(3) 0.8432(3) 0.8655(2) 0.0260(6) Uani d . 1 1 . .
    C C4 0.1325(3) 0.9006(3) 0.9095(2) 0.0279(6) Uani d . 1 1 . .
    C C5 -0.3264(3) 0.6761(4) 0.8214(3) 0.0331(6) Uani d . 1 1 A .
    C C6 -0.4936(4) 0.5266(5) 0.8043(4) 0.0640(10) Uani d . 1 1 . .
    H H6BC -0.4708 0.4323 0.7944 0.077 Uiso calc PR 0.531(6) 1 A 2
    H H6BD -0.5280 0.5511 0.8775 0.077 Uiso calc PR 0.531(6) 1 A 2
    H H6AA -0.4784 0.4641 0.8480 0.077 Uiso d PR 0.469(6) 1 A 1
    H H6AB -0.5309 0.4519 0.7234 0.077 Uiso d PR 0.469(6) 1 A 1
    C C7 -0.6258(7) 0.5718(7) 0.8422(5) 0.0250(14) Uani d P 0.469(6) 1 A 1
    H H7A -0.5750 0.6952 0.8718 0.030 Uiso calc PR 0.469(6) 1 A 1
    H H7B -0.6568 0.5367 0.9063 0.030 Uiso calc PR 0.469(6) 1 A 1
    C C8 -0.7859(4) 0.5000(4) 0.7560(3) 0.0435(8) Uani d . 1 1 . .
    H H8BC -0.8907 0.3927 0.7314 0.052 Uiso calc PR 0.531(6) 1 A 2
    H H8BD -0.7651 0.5553 0.8391 0.052 Uiso calc PR 0.531(6) 1 A 2
    H H8AA -0.8817 0.4600 0.7918 0.052 Uiso d PR 0.469(6) 1 A 1
    H H8AB -0.7941 0.4006 0.6950 0.052 Uiso d PR 0.469(6) 1 A 1
    C C9 -0.8044(3) 0.6107(3) 0.7005(2) 0.0241(5) Uani d . 1 1 A .
    C C10 -0.9358(3) 0.7068(3) 0.6140(2) 0.0242(5) Uani d . 1 1 . .
    C C11 -1.0812(3) 0.7141(3) 0.5620(2) 0.0284(6) Uani d . 1 1 . .
    C C12 -0.7641(3) 0.8093(3) 0.6366(2) 0.0234(5) Uani d . 1 1 . .
    C C13 -0.6606(3) 0.9664(3) 0.6158(2) 0.0274(6) Uani d . 1 1 . .
    C C7A -0.6330(8) 0.4635(9) 0.7229(8) 0.0640(10) Uani d P 0.531(6) 1 A 2
    H H7AA -0.6791 0.3406 0.6893 0.077 Uiso calc PR 0.531(6) 1 A 2
    H H7AB -0.5961 0.5056 0.6625 0.077 Uiso calc PR 0.531(6) 1 A 2
loop_
    _atom_site_aniso_label
    _atom_site_aniso_U_11
    _atom_site_aniso_U_22
    _atom_site_aniso_U_33
    _atom_site_aniso_U_12
    _atom_site_aniso_U_13
    _atom_site_aniso_U_23
    Ni1 0.01820(19) 0.0280(2) 0.0328(2) 0.01094(15) 0.00339(14) 0.01571(15)
    N1 0.0189(11) 0.0294(12) 0.0302(12) 0.0123(10) 0.0013(9) 0.0103(9)
    N2 0.0277(12) 0.0314(12) 0.0435(14) 0.0188(11) 0.0040(10) 0.0174(11)
    N3 0.0191(11) 0.0269(11) 0.0259(11) 0.0117(9) 0.0059(9) 0.0126(9)
    N4 0.0183(11) 0.0232(11) 0.0323(12) 0.0076(9) 0.0048(9) 0.0121(9)
    O1 0.0262(10) 0.0364(11) 0.0517(13) 0.0140(9) 0.0055(9) 0.0255(10)
    O2 0.0227(11) 0.0410(12) 0.0694(15) 0.0095(10) 0.0035(10) 0.0302(11)
    O3 0.0232(10) 0.0449(12) 0.0467(12) 0.0179(10) 0.0009(9) 0.0159(10)
    O4 0.0331(11) 0.0454(12) 0.0407(12) 0.0250(10) -0.0046(9) 0.0101(10)
    O5 0.0209(10) 0.0324(10) 0.0471(12) 0.0105(8) 0.0052(8) 0.0241(9)
    O6 0.0275(10) 0.0453(12) 0.0551(13) 0.0196(10) 0.0099(9) 0.0358(10)
    O7 0.0218(10) 0.0520(13) 0.0728(16) 0.0158(10) 0.0044(10) 0.0407(12)
    O8 0.0208(10) 0.0348(11) 0.0493(13) 0.0116(9) 0.0028(9) 0.0168(9)
    O9 0.0265(10) 0.0386(11) 0.0373(11) 0.0191(9) 0.0108(8) 0.0226(9)
    O10 0.0279(11) 0.0621(14) 0.0340(11) 0.0262(11) 0.0004(9) 0.0040(10)
    O11 0.0313(12) 0.0441(13) 0.0710(16) 0.0043(10) 0.0005(11) 0.0341(12)
    O12 0.090(2) 0.0575(16) 0.081(2) 0.0379(16) 0.0068(16) 0.0390(15)
    C1 0.0230(14) 0.0337(15) 0.0339(15) 0.0145(12) 0.0059(11) 0.0118(12)
    C2 0.0190(13) 0.0310(14) 0.0239(13) 0.0137(11) 0.0032(10) 0.0079(11)
    C3 0.0234(14) 0.0290(14) 0.0260(13) 0.0149(12) 0.0040(10) 0.0075(11)
    C4 0.0246(14) 0.0332(15) 0.0230(13) 0.0167(13) 0.0023(10) 0.0034(11)
    C5 0.0249(14) 0.0325(15) 0.0454(17) 0.0158(13) 0.0070(12) 0.0159(13)
    C6 0.0307(16) 0.0442(18) 0.118(3) 0.0155(15) 0.0163(18) 0.036(2)
    C7 0.023(3) 0.029(3) 0.030(3) 0.013(2) 0.006(2) 0.019(2)
    C8 0.0361(18) 0.0466(19) 0.061(2) 0.0205(15) 0.0116(15) 0.0347(17)
    C9 0.0217(13) 0.0252(13) 0.0263(13) 0.0117(11) 0.0074(10) 0.0101(11)
    C10 0.0195(13) 0.0275(13) 0.0244(12) 0.0112(11) 0.0037(10) 0.0087(10)
    C11 0.0232(14) 0.0309(14) 0.0310(14) 0.0141(12) 0.0028(11) 0.0103(11)
    C12 0.0218(13) 0.0256(13) 0.0273(13) 0.0145(11) 0.0062(10) 0.0108(10)
    C13 0.0206(13) 0.0312(14) 0.0328(14) 0.0131(12) 0.0049(11) 0.0142(12)
    C7A 0.0307(16) 0.0442(18) 0.118(3) 0.0155(15) 0.0163(18) 0.036(2)
_geom_special_details
;
All e.s.d.'s (except the e.s.d. in the dihedral angle between two l.s. planes)
are estimated using the full covariance matrix. The cell e.s.d.'s are taken
into account individually in the estimation of e.s.d.'s in distances, angles
and torsion angles; correlations between e.s.d.'s in cell parameters are only
used when they are defined by crystal symmetry. An approximate (isotropic)
treatment of cell e.s.d.'s is used for estimating e.s.d.'s involving l.s.
planes.
;
loop_
    _geom_bond_atom_site_label_1
    _geom_bond_atom_site_label_2
    _geom_bond_site_symmetry_2
    _geom_bond_distance
    _geom_bond_publ_flag
    Ni1 O5 . 2.0514(18) y
    Ni1 N1 . 2.060(2) y
    Ni1 N3 . 2.072(2) y
    Ni1 O10 . 2.078(2) y
    Ni1 O9 . 2.093(2) y
    Ni1 O1 . 2.128(2) y
    N1 C5 . 1.323(4) ?
    N1 C2 . 1.376(3) ?
    N2 C5 . 1.346(3) ?
    N2 C3 . 1.368(4) ?
    N2 H2 . 0.8600 ?
    N3 C9 . 1.325(3) ?
    N3 C12 . 1.374(3) ?
    N4 C9 . 1.348(3) ?
    N4 C10 . 1.369(3) ?
    N4 H4 . 0.8600 ?
    O1 C1 . 1.234(3) ?
    O2 C1 . 1.290(3) ?
    O3 C4 . 1.284(4) ?
    O3 H3 . 0.8899 ?
    O4 C4 . 1.222(3) ?
    O5 C13 . 1.258(3) ?
    O6 C13 . 1.254(3) ?
    O7 C11 . 1.303(3) ?
    O7 H7 . 0.8901 ?
    O8 C11 . 1.219(3) ?
    O9 H9A . 0.8499 ?
    O9 H9B . 0.8499 ?
    O10 H10A . 0.8497 ?
    O10 H10B . 0.8499 ?
    O11 H11A . 0.8504 ?
    O11 H11B . 0.8499 ?
    O12 H12A . 0.8500 ?
    O12 H12B . 0.8499 ?
    C1 C2 . 1.466(4) ?
    C2 C3 . 1.358(4) ?
    C3 C4 . 1.491(4) ?
    C5 C6 . 1.484(4) ?
    C6 C7A . 1.346(8) ?
    C6 C7 . 1.477(6) ?
    C6 H6BC . 0.9700 ?
    C6 H6BD . 0.9700 ?
    C6 H6AA . 0.9702 ?
    C6 H6AB . 0.9698 ?
    C7 C8 . 1.496(6) ?
    C7 H7A . 0.9700 ?
    C7 H7B . 0.9700 ?
    C8 C9 . 1.489(4) ?
    C8 C7A . 1.596(7) ?
    C8 H8BC . 0.9700 ?
    C8 H8BD . 0.9700 ?
    C8 H8AA . 0.9699 ?
    C8 H8AB . 0.9702 ?
    C10 C12 . 1.366(4) ?
    C10 C11 . 1.475(3) ?
    C12 C13 . 1.478(4) ?
    C7A H6AB . 0.9711 ?
    C7A H8AB . 1.2792 ?
    C7A H7AA . 0.9700 ?
    C7A H7AB . 0.9700 ?
loop_
    _geom_angle_atom_site_label_1
    _geom_angle_atom_site_label_2
    _geom_angle_atom_site_label_3
    _geom_angle_site_symmetry_1
    _geom_angle_site_symmetry_3
    _geom_angle
    _geom_angle_publ_flag
    O5 Ni1 N1 . . 169.24(8) ?
    O5 Ni1 N3 . . 81.61(8) ?
    N1 Ni1 N3 . . 108.79(9) ?
    O5 Ni1 O10 . . 88.48(9) ?
    N1 Ni1 O10 . . 94.21(9) ?
    N3 Ni1 O10 . . 89.72(9) ?
    O5 Ni1 O9 . . 85.09(8) ?
    N1 Ni1 O9 . . 92.00(8) ?
    N3 Ni1 O9 . . 89.98(9) ?
    O10 Ni1 O9 . . 173.54(8) ?
    O5 Ni1 O1 . . 89.84(8) ?
    N1 Ni1 O1 . . 79.91(8) ?
    N3 Ni1 O1 . . 170.90(8) ?
    O10 Ni1 O1 . . 86.91(9) ?
    O9 Ni1 O1 . . 92.42(9) ?
    C5 N1 C2 . . 106.1(2) ?
    C5 N1 Ni1 . . 143.02(19) ?
    C2 N1 Ni1 . . 110.77(17) ?
    C5 N2 C3 . . 108.5(2) ?
    C5 N2 H2 . . 125.8 ?
    C3 N2 H2 . . 125.8 ?
    C9 N3 C12 . . 106.5(2) ?
    C9 N3 Ni1 . . 145.05(18) ?
    C12 N3 Ni1 . . 108.42(16) ?
    C9 N4 C10 . . 108.6(2) ?
    C9 N4 H4 . . 125.7 ?
    C10 N4 H4 . . 125.7 ?
    C1 O1 Ni1 . . 113.46(18) ?
    C4 O3 H3 . . 113.8 ?
    C13 O5 Ni1 . . 115.03(17) ?
    C11 O7 H7 . . 114.9 ?
    Ni1 O9 H9A . . 112.4 ?
    Ni1 O9 H9B . . 111.7 ?
    H9A O9 H9B . . 107.0 ?
    Ni1 O10 H10A . . 122.8 ?
    Ni1 O10 H10B . . 122.2 ?
    H10A O10 H10B . . 113.1 ?
    H11A O11 H11B . . 110.1 ?
    H12A O12 H12B . . 93.0 ?
    O1 C1 O2 . . 123.1(3) ?
    O1 C1 C2 . . 118.3(2) ?
    O2 C1 C2 . . 118.6(2) ?
    C3 C2 N1 . . 109.7(2) ?
    C3 C2 C1 . . 132.8(2) ?
    N1 C2 C1 . . 117.5(2) ?
    C2 C3 N2 . . 105.5(2) ?
    C2 C3 C4 . . 132.7(3) ?
    N2 C3 C4 . . 121.7(2) ?
    O4 C4 O3 . . 124.9(3) ?
    O4 C4 C3 . . 119.3(3) ?
    O3 C4 C3 . . 115.8(2) ?
    N1 C5 N2 . . 110.2(2) ?
    N1 C5 C6 . . 125.8(3) ?
    N2 C5 C6 . . 124.0(3) ?
    C7A C6 C7 . . 63.7(4) ?
    C7A C6 C5 . . 126.5(5) ?
    C7 C6 C5 . . 113.9(3) ?
    C7A C6 H6BC . . 105.7 ?
    C7 C6 H6BC . . 136.7 ?
    C5 C6 H6BC . . 105.7 ?
    C7A C6 H6BD . . 105.7 ?
    C5 C6 H6BD . . 105.7 ?
    H6BC C6 H6BD . . 106.1 ?
    C7A C6 H6AA . . 123.7 ?
    C7 C6 H6AA . . 108.3 ?
    C5 C6 H6AA . . 108.1 ?
    C7 C6 H6AB . . 109.8 ?
    C5 C6 H6AB . . 108.8 ?
    H6BD C6 H6AB . . 144.7 ?
    H6AA C6 H6AB . . 107.7 ?
    C6 C7 C8 . . 118.4(4) ?
    C6 C7 H7A . . 107.7 ?
    C8 C7 H7A . . 107.7 ?
    C6 C7 H7B . . 107.7 ?
    C8 C7 H7B . . 107.7 ?
    H7A C7 H7B . . 107.1 ?
    C9 C8 C7 . . 118.5(3) ?
    C9 C8 C7A . . 111.2(4) ?
    C7 C8 C7A . . 57.7(4) ?
    C9 C8 H8BC . . 109.4 ?
    C7 C8 H8BC . . 131.9 ?
    C7A C8 H8BC . . 109.4 ?
    C9 C8 H8BD . . 109.4 ?
    C7A C8 H8BD . . 109.4 ?
    H8BC C8 H8BD . . 108.0 ?
    C9 C8 H8AA . . 108.2 ?
    C7 C8 H8AA . . 108.8 ?
    C7A C8 H8AA . . 139.8 ?
    C9 C8 H8AB . . 107.3 ?
    C7 C8 H8AB . . 106.4 ?
    H8BC C8 H8AB . . 60.8 ?
    H8BD C8 H8AB . . 143.2 ?
    H8AA C8 H8AB . . 107.1 ?
    N3 C9 N4 . . 110.0(2) ?
    N3 C9 C8 . . 128.3(2) ?
    N4 C9 C8 . . 121.7(2) ?
    C12 C10 N4 . . 105.5(2) ?
    C12 C10 C11 . . 132.8(2) ?
    N4 C10 C11 . . 121.7(2) ?
    O8 C11 O7 . . 121.9(2) ?
    O8 C11 C10 . . 120.8(2) ?
    O7 C11 C10 . . 117.3(2) ?
    C10 C12 N3 . . 109.5(2) ?
    C10 C12 C13 . . 131.6(2) ?
    N3 C12 C13 . . 118.9(2) ?
    O6 C13 O5 . . 124.5(2) ?
    O6 C13 C12 . . 119.5(2) ?
    O5 C13 C12 . . 116.0(2) ?
    C6 C7A C8 . . 120.2(6) ?
    C8 C7A H6AB . . 165.8 ?
    C6 C7A H8AB . . 149.0 ?
    H6AB C7A H8AB . . 151.6 ?
    C6 C7A H7AA . . 107.3 ?
    C8 C7A H7AA . . 107.3 ?
    H6AB C7A H7AA . . 77.9 ?
    H8AB C7A H7AA . . 73.9 ?
    C6 C7A H7AB . . 107.3 ?
    C8 C7A H7AB . . 107.3 ?
    H6AB C7A H7AB . . 83.1 ?
    H8AB C7A H7AB . . 101.6 ?
    H7AA C7A H7AB . . 106.9 ?
loop_
    _geom_torsion_atom_site_label_1
    _geom_torsion_atom_site_label_2
    _geom_torsion_atom_site_label_3
    _geom_torsion_atom_site_label_4
    _geom_torsion_site_symmetry_1
    _geom_torsion_site_symmetry_2
    _geom_torsion_site_symmetry_3
    _geom_torsion_site_symmetry_4
    _geom_torsion
    _geom_torsion_publ_flag
    N3 Ni1 N1 C5 . . . . 5.0(3) ?
    O10 Ni1 N1 C5 . . . . 96.1(3) ?
    O9 Ni1 N1 C5 . . . . -85.7(3) ?
    O1 Ni1 N1 C5 . . . . -177.8(3) ?
    O5 Ni1 N1 C2 . . . . 16.6(5) ?
    N3 Ni1 N1 C2 . . . . -178.70(16) ?
    O10 Ni1 N1 C2 . . . . -87.56(18) ?
    O9 Ni1 N1 C2 . . . . 90.65(18) ?
    O1 Ni1 N1 C2 . . . . -1.46(16) ?
    O5 Ni1 N3 C9 . . . . -177.6(3) ?
    N1 Ni1 N3 C9 . . . . 5.2(3) ?
    O10 Ni1 N3 C9 . . . . -89.1(3) ?
    O9 Ni1 N3 C9 . . . . 97.3(3) ?
    O5 Ni1 N3 C12 . . . . 1.02(16) ?
    N1 Ni1 N3 C12 . . . . -176.13(15) ?
    O10 Ni1 N3 C12 . . . . 89.52(17) ?
    O9 Ni1 N3 C12 . . . . -84.02(16) ?
    O5 Ni1 O1 C1 . . . . -175.7(2) ?
    N1 Ni1 O1 C1 . . . . 1.0(2) ?
    O10 Ni1 O1 C1 . . . . 95.8(2) ?
    O9 Ni1 O1 C1 . . . . -90.7(2) ?
    N1 Ni1 O5 C13 . . . . 163.9(4) ?
    N3 Ni1 O5 C13 . . . . -1.47(19) ?
    O10 Ni1 O5 C13 . . . . -91.4(2) ?
    O9 Ni1 O5 C13 . . . . 89.2(2) ?
    O1 Ni1 O5 C13 . . . . -178.32(19) ?
    Ni1 O1 C1 O2 . . . . 179.6(2) ?
    Ni1 O1 C1 C2 . . . . -0.2(3) ?
    C5 N1 C2 C3 . . . . -0.4(3) ?
    Ni1 N1 C2 C3 . . . . -178.14(17) ?
    C5 N1 C2 C1 . . . . 179.5(2) ?
    Ni1 N1 C2 C1 . . . . 1.8(3) ?
    O1 C1 C2 C3 . . . . 178.9(3) ?
    O2 C1 C2 C3 . . . . -1.0(5) ?
    O1 C1 C2 N1 . . . . -1.1(4) ?
    O2 C1 C2 N1 . . . . 179.0(2) ?
    N1 C2 C3 N2 . . . . 0.1(3) ?
    C1 C2 C3 N2 . . . . -179.9(3) ?
    N1 C2 C3 C4 . . . . -178.8(3) ?
    C1 C2 C3 C4 . . . . 1.2(5) ?
    C5 N2 C3 C2 . . . . 0.2(3) ?
    C5 N2 C3 C4 . . . . 179.3(2) ?
    C2 C3 C4 O4 . . . . 177.4(3) ?
    N2 C3 C4 O4 . . . . -1.4(4) ?
    C2 C3 C4 O3 . . . . -2.4(4) ?
    N2 C3 C4 O3 . . . . 178.7(2) ?
    C2 N1 C5 N2 . . . . 0.6(3) ?
    Ni1 N1 C5 N2 . . . . 177.0(2) ?
    C2 N1 C5 C6 . . . . -178.3(3) ?
    Ni1 N1 C5 C6 . . . . -1.9(6) ?
    C3 N2 C5 N1 . . . . -0.5(3) ?
    C3 N2 C5 C6 . . . . 178.4(3) ?
    N1 C5 C6 C7A . . . . 29.0(7) ?
    N2 C5 C6 C7A . . . . -149.8(5) ?
    N1 C5 C6 C7 . . . . -45.1(6) ?
    N2 C5 C6 C7 . . . . 136.1(4) ?
    C7A C6 C7 C8 . . . . 2.0(5) ?
    C5 C6 C7 C8 . . . . 122.5(4) ?
    C6 C7 C8 C9 . . . . -100.1(5) ?
    C6 C7 C8 C7A . . . . -1.8(4) ?
    C12 N3 C9 N4 . . . . 0.5(3) ?
    Ni1 N3 C9 N4 . . . . 179.1(2) ?
    C12 N3 C9 C8 . . . . -177.8(3) ?
    Ni1 N3 C9 C8 . . . . 0.9(5) ?
    C10 N4 C9 N3 . . . . -0.7(3) ?
    C10 N4 C9 C8 . . . . 177.7(2) ?
    C7 C8 C9 N3 . . . . 21.0(5) ?
    C7A C8 C9 N3 . . . . -42.8(5) ?
    C7 C8 C9 N4 . . . . -157.1(3) ?
    C7A C8 C9 N4 . . . . 139.1(4) ?
    C9 N4 C10 C12 . . . . 0.6(3) ?
    C9 N4 C10 C11 . . . . -177.8(2) ?
    C12 C10 C11 O8 . . . . -177.5(3) ?
    N4 C10 C11 O8 . . . . 0.3(4) ?
    C12 C10 C11 O7 . . . . 1.2(4) ?
    N4 C10 C11 O7 . . . . 179.0(2) ?
    N4 C10 C12 N3 . . . . -0.3(3) ?
    C11 C10 C12 N3 . . . . 177.8(3) ?
    N4 C10 C12 C13 . . . . -178.8(3) ?
    C11 C10 C12 C13 . . . . -0.7(5) ?
    C9 N3 C12 C10 . . . . -0.1(3) ?
    Ni1 N3 C12 C10 . . . . -179.28(17) ?
    C9 N3 C12 C13 . . . . 178.6(2) ?
    Ni1 N3 C12 C13 . . . . -0.6(3) ?
    Ni1 O5 C13 O6 . . . . -178.4(2) ?
    Ni1 O5 C13 C12 . . . . 1.5(3) ?
    C10 C12 C13 O6 . . . . -2.3(4) ?
    N3 C12 C13 O6 . . . . 179.3(2) ?
    C10 C12 C13 O5 . . . . 177.7(3) ?
    N3 C12 C13 O5 . . . . -0.6(4) ?
    C7 C6 C7A C8 . . . . -1.9(5) ?
    C5 C6 C7A C8 . . . . -103.3(6) ?
    C9 C8 C7A C6 . . . . 113.1(6) ?
    C7 C8 C7A C6 . . . . 2.0(5) ?
loop_
    _geom_hbond_atom_site_label_D
    _geom_hbond_atom_site_label_H
    _geom_hbond_atom_site_label_A
    _geom_hbond_site_symmetry_A
    _geom_hbond_distance_DH
    _geom_hbond_distance_HA
    _geom_hbond_distance_DA
    _geom_hbond_angle_DHA
    O3 H3 O2 . 0.89 1.60 2.485(3) 176
    O7 H7 O6 . 0.89 1.62 2.501(3) 171
    O12 H12B O4 . 0.85 2.57 3.279(3) 142
    N2 H2 O12 2_567 0.86 1.95 2.802(3) 171
    N4 H4 O11 1_455 0.86 1.87 2.721(3) 170
    O10 H10A O3 1_455 0.85 2.01 2.853(3) 171
    O9 H9A O8 1_655 0.85 1.93 2.781(3) 176
    O9 H9A O7 1_655 0.85 2.64 3.157(3) 121
    O11 H11B O8 1_655 0.85 2.37 2.884(3) 120
    O9 H9B O6 2_476 0.85 1.91 2.762(3) 175
    O10 H10B O4 2_577 0.85 1.84 2.667(3) 165
    O12 H12A O1 2_577 0.85 2.26 3.063(4) 159
    O12 H12B O10 2_577 0.85 2.62 3.198(4) 126
    O11 H11A O5 1_545 0.85 1.96 2.762(3) 157
    O11 H11B O9 2_466 0.85 2.34 3.100(3) 148
