# Supplementary material for: Diaqua­[5,5′-dicarb­oxy-2,2′-(propane-1,3-di­yl)bis­(1H-imidazole-4-carboxyl­ato)]nickel(II) dihydrate
Source: Acta Crystallogr Sect E Struct Rep Online. 2011 Jun 25;67(Pt 7):m988. doi: 10.1107/S1600536811024391 (PMC3151826; doi:10.1107/S1600536811024391)
Supplement: Supplementary file 2 [file e-67-0m988-Isup2.hkl]

# 
# h,k,l, Fc-squared, Fo-squared, sigma(Fo-squared) and status flag 
# 
data_I
_shelx_title ' p-1 in P-1' 
_shelx_refln_list_code          4 
_shelx_F_calc_maximum      125.00 
_exptl_crystal_F_000       496.00 
_reflns_d_resolution_high  0.8107 
 
loop_ 
 _symmetry_equiv_pos_as_xyz 
 'x, y, z' 
 '-x, -y, -z' 
 
_cell_length_a     8.9852 
_cell_length_b     9.4392 
_cell_length_c    12.5385 
_cell_angle_alpha 108.812 
_cell_angle_beta   92.339 
_cell_angle_gamma 116.184 
 
_shelx_F_squared_multiplier     1.000 
 
loop_ 
 _refln_index_h 
 _refln_index_k 
 _refln_index_l 
 _refln_F_squared_calc 
 _refln_F_squared_meas 
 _refln_F_squared_sigma 
 _refln_observed_status 
   1   0   0       26.61       27.48      1.98 o 
   2   0   0      148.75      143.40      2.53 o 
   3   0   0     1067.94     1171.29     10.15 o 
   4   0   0        1.80        0.00      3.45 o 
   5   0   0      153.66      120.27      7.39 o 
   6   0   0      729.97      730.75     16.82 o 
   7   0   0      119.39      125.42     21.75 o 
   8   0   0      593.56      630.84     56.84 o 
   9   0   0        1.93        5.29      4.90 o 
 -10   1   0       17.36       18.75      8.18 o 
  -9   1   0       52.58       40.90     13.96 o 
  -8   1   0       50.18       54.16     19.57 o 
  -7   1   0      375.42      378.45     20.72 o 
  -6   1   0     1077.99     1076.52     16.94 o 
  -5   1   0      729.66      647.53      7.36 o 
  -4   1   0      372.38      325.68      4.11 o 
  -3   1   0     1694.28     1592.86     18.21 o 
  -2   1   0      168.74      173.44      2.20 o 
  -1   1   0     1046.55     1008.48      4.13 o 
   0   1   0     7059.54     7019.31     61.16 o 
   1   1   0     1971.76     1944.71     23.25 o 
   2   1   0     3533.82     3321.67     13.83 o 
   3   1   0     2601.97     2607.26     29.86 o 
   4   1   0       11.58       10.30      6.74 o 
   5   1   0      305.09      309.18     13.60 o 
   6   1   0      509.13      532.98     13.95 o 
   7   1   0     1051.65     1073.01     24.78 o 
   8   1   0      102.43       88.49     25.35 o 
   9   1   0      177.06      193.04     14.50 o 
 -10   2   0       51.61       79.58     20.79 o 
  -9   2   0      104.84      101.95     11.15 o 
  -8   2   0     1266.69     1234.40     16.31 o 
  -7   2   0       47.69       47.73      3.78 o 
  -6   2   0      187.04      176.88      8.71 o 
  -5   2   0     3759.22     3786.67     27.23 o 
  -4   2   0      966.34     1183.77      8.15 o 
  -3   2   0      154.34      181.53      3.44 o 
  -2   2   0      131.40      146.10      2.95 o 
  -1   2   0      572.41      562.36      3.91 o 
   0   2   0     1378.02     1356.66      7.47 o 
   1   2   0     4106.39     4173.33     18.78 o 
   2   2   0     1817.55     1759.40     13.40 o 
   3   2   0     4421.00     4925.31     37.43 o 
   4   2   0      180.26      160.01      3.64 o 
   5   2   0      424.46      444.85     13.46 o 
   6   2   0        0.64        6.59      4.35 o 
   7   2   0       30.32       40.73      9.69 o 
   8   2   0       31.11       33.48      9.85 o 
 -10   3   0      321.57      362.11     32.87 o 
  -9   3   0       32.80       24.23     12.57 o 
  -8   3   0       55.52       59.68      5.94 o 
  -7   3   0      578.12      618.45     15.25 o 
  -6   3   0       55.13       59.98      9.51 o 
  -5   3   0      335.78      298.34      3.96 o 
  -4   3   0       11.93       29.38      3.54 o 
  -3   3   0        5.58        5.19      1.04 o 
  -2   3   0     6270.84     5943.82     32.64 o 
  -1   3   0      348.52      375.53      4.07 o 
   0   3   0       66.63       91.16      3.33 o 
   1   3   0      623.18      661.16     10.26 o 
   2   3   0      147.42      135.79      5.33 o 
   3   3   0       10.29       10.77      2.04 o 
   4   3   0      909.00      880.11     10.40 o 
   5   3   0      668.82      678.20     36.51 o 
   6   3   0       92.78      101.01     13.64 o 
   7   3   0       46.14       44.05     10.64 o 
 -10   4   0      224.42      229.39     12.81 o 
  -9   4   0       44.98       54.02      7.55 o 
  -8   4   0      574.09      562.12     14.92 o 
  -7   4   0      675.54      693.32      9.57 o 
  -6   4   0      240.37      213.22      4.83 o 
  -5   4   0     1037.69     1045.21      6.21 o 
  -4   4   0     1046.80     1047.86     14.49 o 
  -3   4   0       62.14       56.39      3.39 o 
  -2   4   0      130.30      126.53      3.97 o 
  -1   4   0        3.52        5.90      1.96 o 
   0   4   0      597.13      541.88      5.85 o 
   1   4   0      846.72      904.96      9.03 o 
   2   4   0        0.51        1.54      2.87 o 
   3   4   0       47.85       47.28      4.18 o 
   4   4   0     1316.47     1336.66     18.97 o 
   5   4   0      275.58      297.76     31.41 o 
   6   4   0       80.89       91.35     19.46 o 
   7   4   0       49.00       37.86     12.45 o 
 -11   5   0       11.18       20.71     13.78 o 
 -10   5   0        1.13        2.74      3.13 o 
  -9   5   0       29.21       38.99      9.89 o 
  -8   5   0      701.40      687.24     11.63 o 
  -7   5   0     2251.37     2357.10     17.67 o 
  -6   5   0       44.45       39.58      4.52 o 
  -5   5   0       15.55       10.55      1.76 o 
  -4   5   0        0.05        1.46      1.04 o 
  -3   5   0       74.93       81.72      3.38 o 
  -2   5   0     1941.03     1877.43     17.40 o 
  -1   5   0      360.43      286.17      5.99 o 
   0   5   0      323.27      315.33      9.99 o 
   1   5   0      247.28      258.05     11.02 o 
   2   5   0      159.73      179.17     13.12 o 
   3   5   0      273.88      256.46      7.59 o 
   4   5   0      981.37      991.79     18.03 o 
   5   5   0       76.23       90.87     18.73 o 
   6   5   0      157.75      146.65     34.35 o 
 -10   6   0        0.25       21.22      9.44 o 
  -9   6   0       18.16       14.78      3.97 o 
  -8   6   0      315.28      294.03      8.45 o 
  -7   6   0     1671.10     1703.75     16.41 o 
  -6   6   0      297.70      311.58     12.52 o 
  -5   6   0      668.12      617.06     14.48 o 
  -4   6   0     1156.81     1206.40     11.82 o 
  -3   6   0       13.38       11.94      2.20 o 
  -2   6   0      231.83      233.37      9.26 o 
  -1   6   0      428.22      418.85     10.45 o 
   0   6   0      413.70      404.76      9.24 o 
   1   6   0      268.59      276.82      8.59 o 
   2   6   0      361.92      375.10     10.79 o 
   3   6   0      199.76      220.85     10.63 o 
   4   6   0       49.57       49.89     17.92 o 
   5   6   0      165.70      157.82     12.53 o 
 -10   7   0      397.65      462.15     29.81 o 
  -9   7   0       27.89        5.56     11.73 o 
  -8   7   0        1.58        6.01      3.28 o 
  -7   7   0       81.96       78.69      9.81 o 
  -6   7   0      340.21      356.34      5.87 o 
  -5   7   0      756.72      750.87      6.54 o 
  -4   7   0     1120.82     1159.39      9.24 o 
  -3   7   0       46.22       42.39      5.78 o 
  -2   7   0      419.72      424.98     11.81 o 
  -1   7   0      742.69      796.99     11.89 o 
   0   7   0      170.92      197.92     10.85 o 
   1   7   0      275.28      296.94     14.18 o 
   2   7   0      136.82      142.49     12.34 o 
   3   7   0      190.50      225.84     12.43 o 
   4   7   0      113.37       93.97     14.89 o 
 -10   8   0      150.66      138.26     24.27 o 
  -9   8   0      460.76      438.27     27.93 o 
  -8   8   0        6.30        3.59      4.84 o 
  -7   8   0       19.05       12.73      4.73 o 
  -6   8   0       50.43       47.65      9.69 o 
  -5   8   0        1.61        2.02      2.63 o 
  -4   8   0      666.74      641.27     12.42 o 
  -3   8   0      588.54      644.15     16.59 o 
  -2   8   0      452.57      454.52     11.95 o 
  -1   8   0       29.87       38.11      7.61 o 
   0   8   0      182.82      186.29     10.10 o 
   1   8   0        1.72        5.22      2.37 o 
   2   8   0      368.57      345.62     34.93 o 
  -9   9   0      399.86      409.40     37.57 o 
  -8   9   0        1.45       11.43      7.07 o 
  -7   9   0      432.16      438.16     12.86 o 
  -6   9   0      238.19      247.64     26.04 o 
  -5   9   0       57.82       43.75     10.07 o 
  -4   9   0        3.64        2.04      4.45 o 
  -3   9   0       84.45       79.81     14.47 o 
  -2   9   0      306.06      341.55     10.48 o 
  -1   9   0      247.76      233.66     13.83 o 
   0   9   0        2.48        3.97      2.60 o 
   1   9   0       28.51       17.12      6.00 o 
  -8  10   0      115.50      109.43     32.53 o 
  -7  10   0      134.81      149.81     23.31 o 
  -6  10   0       60.55       63.89     14.22 o 
  -5  10   0      122.04       87.61     21.86 o 
  -4  10   0       40.59       29.00      7.61 o 
  -3  10   0      400.75      391.58     24.82 o 
  -2  10   0        3.80        4.03      3.89 o 
  -1  10   0       10.85       14.82      8.27 o 
  -5  11   0       20.52       20.27      9.91 o 
   4 -11   1       19.47       23.30      5.71 o 
   5 -11   1      103.99      112.86     23.45 o 
   6 -11   1       35.38       19.38      7.04 o 
   7 -11   1       12.16       13.82     13.64 o 
   1 -10   1        0.04        4.41      4.14 o 
   2 -10   1       86.96       88.49     20.33 o 
   3 -10   1        1.81        7.81      5.32 o 
   4 -10   1       10.11       17.13      5.90 o 
   5 -10   1       38.38       32.23      9.56 o 
   6 -10   1      779.98      753.65     19.13 o 
   7 -10   1        5.13        4.35      5.33 o 
   8 -10   1       57.38       48.33     23.29 o 
   9 -10   1       54.41       37.94     24.29 o 
  -1  -9   1      319.37      314.19     19.52 o 
   0  -9   1      254.23      256.29     12.72 o 
   1  -9   1       34.11       45.29      9.56 o 
   2  -9   1       28.71       29.12      7.18 o 
   3  -9   1        9.61        1.42      5.57 o 
   4  -9   1       72.67       67.00     17.96 o 
   5  -9   1      343.61      371.14     12.22 o 
   6  -9   1      474.22      461.72     20.29 o 
   7  -9   1      520.79      530.43     24.66 o 
   8  -9   1       17.01       15.97      7.02 o 
   9  -9   1       32.58       12.47      7.28 o 
  10  -9   1       16.02        7.60      7.28 o 
  -3  -8   1       13.69        8.66      4.86 o 
  -2  -8   1        0.16        2.99      4.03 o 
  -1  -8   1      186.93      183.37     10.02 o 
   0  -8   1      443.01      439.02     16.80 o 
   1  -8   1     1029.93     1119.32     18.51 o 
   2  -8   1      160.69      172.51      9.58 o 
   3  -8   1      652.41      704.20     11.92 o 
   4  -8   1        4.57        4.13      3.00 o 
   5  -8   1      150.16      143.13      8.79 o 
   6  -8   1      121.33      123.95     19.89 o 
   7  -8   1      268.23      293.27     14.89 o 
   8  -8   1       83.05       93.08     14.39 o 
   9  -8   1      641.39      644.99     36.78 o 
  10  -8   1        6.69        5.27      7.46 o 
  -4  -7   1       19.08       17.90      7.51 o 
  -3  -7   1      120.31      139.15     17.29 o 
  -2  -7   1        0.86        1.77      5.67 o 
  -1  -7   1      111.66      111.64      8.91 o 
   0  -7   1      524.24      558.06     13.24 o 
   1  -7   1      656.42      652.75     10.87 o 
   2  -7   1     1425.25     1437.08     18.34 o 
   3  -7   1      538.14      532.95      9.99 o 
   4  -7   1       48.49       39.17      4.96 o 
   5  -7   1      440.49      431.66      3.75 o 
   6  -7   1      433.61      440.33      5.94 o 
   7  -7   1      401.65      382.65      8.10 o 
   8  -7   1       67.02       85.73     18.02 o 
   9  -7   1      366.13      399.76     17.63 o 
  -5  -6   1        2.64        9.66      4.19 o 
  -4  -6   1      198.88      203.19     15.76 o 
  -3  -6   1      252.51      269.88      8.01 o 
  -2  -6   1       43.75       37.71     11.06 o 
  -1  -6   1       35.17       50.93      6.59 o 
   0  -6   1      130.63      125.08      9.67 o 
   1  -6   1      341.91      308.56     11.88 o 
   2  -6   1      573.11      608.38     10.24 o 
   3  -6   1     1247.18     1292.93     11.75 o 
   4  -6   1     2004.73     2195.36     19.30 o 
   5  -6   1      761.31      770.67      7.56 o 
   6  -6   1       24.63       30.86      4.11 o 
   7  -6   1      676.70      654.88     10.69 o 
   8  -6   1      120.80      120.85      9.62 o 
   9  -6   1       23.09       29.29      8.36 o 
  10  -6   1      501.91      497.21     16.46 o 
  -6  -5   1       50.68       30.56      8.53 o 
  -5  -5   1       90.87       78.94     15.13 o 
  -4  -5   1        9.12        7.61      5.61 o 
  -3  -5   1      129.56      147.00     14.64 o 
  -2  -5   1      154.56      170.45      9.13 o 
  -1  -5   1      519.61      580.89     18.54 o 
   0  -5   1       86.04       89.74      7.08 o 
   1  -5   1      585.02      577.14      6.24 o 
   2  -5   1      109.97      129.70      4.62 o 
   3  -5   1     1690.95     1602.46     13.82 o 
   4  -5   1     2937.68     2982.09     22.89 o 
   5  -5   1       10.97        5.45      1.79 o 
   6  -5   1        4.00        5.72      2.22 o 
   7  -5   1      377.70      398.12     13.29 o 
   8  -5   1       10.20       13.65      5.31 o 
   9  -5   1       28.03       39.67      6.92 o 
  10  -5   1      448.80      487.41     10.65 o 
  11  -5   1       69.38       48.66     24.55 o 
  -7  -4   1       36.95       25.60     16.48 o 
  -6  -4   1      130.45      113.05     23.09 o 
  -5  -4   1      207.69      180.57     13.26 o 
  -4  -4   1       22.83       17.95      2.51 o 
  -3  -4   1       27.40       24.75      4.03 o 
  -2  -4   1      481.49      476.54      7.66 o 
  -1  -4   1     3250.62     3320.65     37.12 o 
   0  -4   1       98.99      117.60      5.51 o 
   1  -4   1     3048.61     3398.80     17.27 o 
   2  -4   1       15.35       22.50      2.79 o 
   3  -4   1      173.71      197.83      2.95 o 
   4  -4   1     3132.76     3317.04     23.08 o 
   5  -4   1      527.95      484.79      5.33 o 
   6  -4   1      154.64      148.88      7.73 o 
   7  -4   1      567.65      587.09     21.89 o 
   8  -4   1        1.07        3.31      4.38 o 
   9  -4   1      192.18      181.24     12.88 o 
  10  -4   1      123.57      111.55     14.78 o 
  -8  -3   1      105.54       75.16     19.54 o 
  -7  -3   1      111.53      103.88     22.94 o 
  -6  -3   1      488.35      532.97     22.98 o 
  -5  -3   1      826.12      811.44     19.91 o 
  -4  -3   1      321.59      311.25      9.01 o 
  -3  -3   1       26.98       31.68      4.17 o 
  -2  -3   1     2244.61     2262.55     19.61 o 
  -1  -3   1        7.09        8.63      2.34 o 
   0  -3   1      460.37      552.72      5.49 o 
   1  -3   1     4578.43     4802.98     26.95 o 
   2  -3   1     1156.08     1208.06      5.81 o 
   3  -3   1      374.50      391.41      3.98 o 
   4  -3   1        3.54        2.11      1.14 o 
   5  -3   1     3759.89     3889.76     29.76 o 
   6  -3   1      922.97      941.65     14.64 o 
   7  -3   1      795.74      814.48     10.60 o 
   8  -3   1        2.16        5.37      3.41 o 
   9  -3   1      358.21      349.10     18.46 o 
  10  -3   1       14.45       13.23      4.41 o 
  -8  -2   1       38.17       52.00     10.35 o 
  -7  -2   1      992.09     1029.40     41.19 o 
  -6  -2   1     1788.17     1862.45     52.08 o 
  -5  -2   1      516.59      503.04     23.89 o 
  -4  -2   1      885.87      877.31     24.44 o 
  -3  -2   1     3696.25     3809.84     38.79 o 
  -2  -2   1      276.94      348.55      3.41 o 
  -1  -2   1     2772.46     2577.11     12.05 o 
   0  -2   1     1288.61     1257.72     10.43 o 
   1  -2   1     1191.61     1149.90      7.32 o 
   2  -2   1      812.79      785.86      3.83 o 
   3  -2   1     2575.96     2460.48     11.84 o 
   4  -2   1        1.37        0.66      1.61 o 
   5  -2   1       35.41       30.98      5.21 o 
   6  -2   1      855.73      873.66     14.57 o 
   7  -2   1      568.02      566.52      6.71 o 
   8  -2   1      761.59      753.61     16.47 o 
   9  -2   1      551.27      532.89     22.15 o 
  10  -2   1       44.09       49.82     17.21 o 
  -9  -1   1       39.49       36.80     14.15 o 
  -8  -1   1        1.93        4.51      6.88 o 
  -7  -1   1       79.51       60.96     21.08 o 
  -6  -1   1       36.93       50.53      8.12 o 
  -5  -1   1     1505.90     1557.20     23.21 o 
  -4  -1   1     3536.68     3478.20     39.99 o 
  -3  -1   1     8162.03     8775.43     44.03 o 
  -2  -1   1      722.47      795.81      9.38 o 
  -1  -1   1     1336.22     1230.43      9.57 o 
   1  -1   1      145.92      147.42      1.48 o 
   2  -1   1      210.89      198.47      3.73 o 
   3  -1   1     7225.05     7129.98     26.19 o 
   4  -1   1     3432.33     3448.05     28.80 o 
   5  -1   1       17.11       17.57      4.14 o 
   6  -1   1      693.28      712.68     16.82 o 
   7  -1   1       40.10       45.58      5.48 o 
   8  -1   1     1438.12     1381.31     30.03 o 
   9  -1   1      649.55      697.16     15.93 o 
  10  -1   1      197.02      162.59     25.61 o 
  -9   0   1      234.27      246.19     14.82 o 
  -8   0   1      724.18      745.55     20.76 o 
  -7   0   1      168.89      139.19     28.28 o 
  -6   0   1        1.17        0.00      5.70 o 
  -5   0   1      384.12      331.20     10.65 o 
  -4   0   1     4988.68     5279.34     35.07 o 
  -3   0   1       42.84       48.72      1.99 o 
  -2   0   1     2529.12     2419.89     11.28 o 
  -1   0   1     1934.80     1929.33     12.06 o 
   1   0   1        4.40        3.76      1.05 o 
   2   0   1      582.18      664.60      4.32 o 
   3   0   1    10197.21    10107.17     32.49 o 
   4   0   1      208.80      173.83      5.23 o 
   5   0   1      263.97      262.68      8.20 o 
   6   0   1     1457.16     1438.39      8.99 o 
   7   0   1        6.00        2.20      5.28 o 
   8   0   1      337.04      317.35     21.22 o 
   9   0   1      353.97      363.62     23.86 o 
 -10   1   1       37.24       46.77     12.41 o 
  -9   1   1      199.09      192.21     10.48 o 
  -8   1   1      786.22      737.00     21.28 o 
  -7   1   1        8.11        7.74      1.87 o 
  -6   1   1        3.68        3.06      1.82 o 
  -5   1   1       65.71       68.42      4.87 o 
  -4   1   1        2.86        5.40      1.32 o 
  -3   1   1      281.66      243.85      2.73 o 
  -2   1   1     1057.16     1005.25      7.24 o 
  -1   1   1     5049.44     5209.72     34.67 o 
   0   1   1     5137.17     5159.07     25.87 o 
   1   1   1      753.32      781.52      6.08 o 
   2   1   1      152.51      129.14      3.16 o 
   3   1   1     2243.59     2497.23     20.71 o 
   4   1   1      243.68      203.87      5.11 o 
   5   1   1      622.77      592.63     11.29 o 
   6   1   1       11.32       15.40      5.32 o 
   7   1   1      220.88      241.72     23.58 o 
   8   1   1       12.99       13.41      9.92 o 
   9   1   1      105.00      119.39     13.97 o 
 -10   2   1       46.17       35.37      9.73 o 
  -9   2   1       83.13       72.33     17.45 o 
  -8   2   1       60.49       48.99      7.23 o 
  -7   2   1     2709.35     2835.93     27.16 o 
  -6   2   1        3.66        5.07      1.99 o 
  -5   2   1       22.75       15.87      2.02 o 
  -4   2   1       42.00       41.50      3.10 o 
  -3   2   1        0.69        3.25      1.00 o 
  -2   2   1      473.34      492.42      7.22 o 
  -1   2   1      653.17      719.21      6.14 o 
   0   2   1       53.60       64.71      2.85 o 
   1   2   1     3025.96     2940.26     14.93 o 
   2   2   1       90.42       73.36      3.56 o 
   3   2   1      254.46      270.57      6.72 o 
   4   2   1      325.65      329.98      4.80 o 
   5   2   1      137.80      129.73      4.51 o 
   6   2   1      148.51      166.64     33.53 o 
   7   2   1      198.02      205.67     23.91 o 
   8   2   1      123.75      115.62     25.11 o 
 -10   3   1       62.94       58.47     14.53 o 
  -9   3   1       22.35       17.34      5.41 o 
  -8   3   1       55.05       45.30      8.92 o 
  -7   3   1      666.77      640.52      9.25 o 
  -6   3   1      802.81      781.57      9.43 o 
  -5   3   1      304.38      323.35      6.83 o 
  -4   3   1      417.02      399.54      3.68 o 
  -3   3   1       17.37       29.73      3.26 o 
  -2   3   1       64.08       56.65      3.00 o 
  -1   3   1      100.18       61.28      2.62 o 
   0   3   1      934.26      949.21      6.36 o 
   1   3   1      455.24      377.03      6.19 o 
   2   3   1      672.68      680.87      8.85 o 
   3   3   1       78.37       74.41      3.69 o 
   4   3   1       16.94       16.95      2.87 o 
   5   3   1        1.24        0.15      6.31 o 
   6   3   1      114.33      104.39     20.35 o 
   7   3   1       50.49       41.49     14.98 o 
 -11   4   1       69.51       56.94     28.76 o 
 -10   4   1      312.59      307.29     33.36 o 
  -9   4   1        2.17        1.89      2.82 o 
  -8   4   1        6.88        6.50      2.32 o 
  -7   4   1      236.34      227.59      4.85 o 
  -6   4   1      661.18      626.77      8.49 o 
  -5   4   1      762.86      731.56      6.78 o 
  -4   4   1     4364.70     4547.96     32.19 o 
  -3   4   1      368.55      351.88      5.55 o 
  -2   4   1      125.53      107.81      6.52 o 
  -1   4   1       14.51       17.92      2.60 o 
   0   4   1      103.80       93.42      5.47 o 
   1   4   1      590.88      565.79      8.98 o 
   2   4   1     1262.87     1320.31     20.96 o 
   3   4   1      262.26      270.46     12.35 o 
   4   4   1      554.75      530.23     14.20 o 
   5   4   1      182.20      173.15     17.62 o 
   6   4   1        0.28        8.81      5.51 o 
 -11   5   1      491.94      512.64     26.02 o 
 -10   5   1       98.83       99.13     10.08 o 
  -9   5   1      113.16      113.17      8.86 o 
  -8   5   1      534.65      553.65      9.75 o 
  -7   5   1       19.93       26.56      4.42 o 
  -6   5   1      328.69      315.00      5.71 o 
  -5   5   1      392.56      390.70      4.83 o 
  -4   5   1     1647.73     1768.39     10.12 o 
  -3   5   1     2648.71     2577.54     10.08 o 
  -2   5   1      417.16      404.71      8.89 o 
  -1   5   1      585.04      618.99      9.91 o 
   0   5   1      140.92      142.33     12.75 o 
   1   5   1     1174.06     1194.31     19.67 o 
   2   5   1       46.09       45.93      7.65 o 
   3   5   1      506.32      482.08     10.78 o 
   4   5   1      295.51      287.73     21.73 o 
   5   5   1       64.10       60.09     15.34 o 
 -10   6   1       34.35       30.15      9.81 o 
  -9   6   1      264.28      324.48     25.29 o 
  -8   6   1      609.38      605.18      9.50 o 
  -7   6   1      140.13      130.98      5.19 o 
  -6   6   1       36.62       32.22      4.39 o 
  -5   6   1      408.53      383.74      6.84 o 
  -4   6   1     2640.24     2859.01     28.40 o 
  -3   6   1     1321.75     1370.39     15.68 o 
  -2   6   1      882.35      907.06     14.11 o 
  -1   6   1      398.81      399.58     15.24 o 
   0   6   1      204.97      215.95     13.52 o 
   1   6   1        0.37        2.93      3.44 o 
   2   6   1      102.13       94.69     13.61 o 
   3   6   1      223.66      225.38     21.51 o 
   4   6   1      418.57      423.93     30.63 o 
 -10   7   1       70.15       59.27     26.29 o 
  -9   7   1      403.72      426.49     20.79 o 
  -8   7   1      359.72      379.13     10.47 o 
  -7   7   1      197.11      199.87      4.98 o 
  -6   7   1      161.06      165.74      7.10 o 
  -5   7   1       59.06       65.89      5.80 o 
  -4   7   1       21.60       19.00      3.59 o 
  -3   7   1      967.57      970.47     10.79 o 
  -2   7   1      384.01      402.06     19.30 o 
  -1   7   1      447.37      465.96     18.22 o 
   0   7   1      211.21      230.97      9.18 o 
   1   7   1      294.49      330.85     12.91 o 
   2   7   1        6.77        8.82      6.00 o 
   3   7   1       60.30       64.99     14.38 o 
  -9   8   1      342.18      369.33     22.34 o 
  -8   8   1       42.63       42.77     14.02 o 
  -7   8   1       82.88       93.41     12.58 o 
  -6   8   1      143.60      134.92     17.10 o 
  -5   8   1       14.52       17.93      3.43 o 
  -4   8   1       32.80       30.49      4.85 o 
  -3   8   1       23.59       20.94      3.78 o 
  -2   8   1      345.66      364.86      9.36 o 
  -1   8   1      616.02      649.54     18.14 o 
   0   8   1       11.74        9.12      3.22 o 
   1   8   1      123.50       96.34     20.11 o 
   2   8   1       84.56      100.34     15.04 o 
  -9   9   1       43.67       30.75      9.45 o 
  -8   9   1        2.19        9.12      7.44 o 
  -7   9   1       47.86       55.79     17.91 o 
  -6   9   1      118.01      120.95     18.19 o 
  -5   9   1        9.18        6.55      4.80 o 
  -4   9   1      243.99      263.79     10.40 o 
  -3   9   1        0.33        5.94      6.07 o 
  -2   9   1        6.24       10.26      3.81 o 
  -1   9   1       27.62       22.77      5.01 o 
   0   9   1      261.31      276.81     11.39 o 
  -8  10   1       27.11       25.23      9.98 o 
  -7  10   1      197.78      206.68     27.15 o 
  -6  10   1        1.45       11.67      8.12 o 
  -5  10   1        4.97        5.51      4.01 o 
  -4  10   1       45.17       41.54     12.87 o 
  -3  10   1        0.86        2.17      6.85 o 
  -2  10   1      108.13      107.53     17.34 o 
   3 -11   2        1.85        7.13     14.76 o 
   4 -11   2        2.04        4.77      4.22 o 
   5 -11   2      144.26      110.88     29.91 o 
   6 -11   2      315.85      313.09     29.58 o 
   7 -11   2       25.65       19.76      9.10 o 
   0 -10   2       30.16       22.55      6.60 o 
   1 -10   2       46.91       51.69     15.38 o 
   2 -10   2      259.24      310.85     14.68 o 
   3 -10   2      332.57      321.89     20.77 o 
   4 -10   2       28.76       25.38     10.08 o 
   5 -10   2      134.70      155.50     11.79 o 
   6 -10   2       46.54       53.44     12.68 o 
   7 -10   2      345.64      368.07     11.48 o 
   8 -10   2      336.87      339.32     28.07 o 
   9 -10   2       81.05       51.54     30.99 o 
  -1  -9   2       46.31       42.86      8.69 o 
   0  -9   2        0.04        0.66      4.03 o 
   1  -9   2      218.20      213.14     10.92 o 
   2  -9   2       81.17       75.52     14.64 o 
   3  -9   2      175.83      191.59     17.47 o 
   4  -9   2        5.58       12.56      4.41 o 
   5  -9   2       50.27       61.42     13.29 o 
   6  -9   2      500.46      522.83     12.04 o 
   7  -9   2       57.61       49.52     13.40 o 
   8  -9   2      517.91      553.01     14.04 o 
   9  -9   2      489.24      520.86     32.04 o 
  -3  -8   2       88.06       73.46     22.02 o 
  -2  -8   2      227.59      243.45     22.75 o 
  -1  -8   2      700.79      742.01     19.14 o 
   0  -8   2       16.21       22.71      5.00 o 
   1  -8   2        2.27        6.33      2.17 o 
   2  -8   2        5.64        5.01      1.85 o 
   3  -8   2      480.38      475.24     13.18 o 
   4  -8   2      110.58      116.59     19.52 o 
   5  -8   2      715.23      691.16     38.13 o 
   6  -8   2      201.22      189.42     12.47 o 
   7  -8   2      119.09      122.95     17.19 o 
   8  -8   2       33.61       38.79      7.81 o 
   9  -8   2      138.07      148.82     11.11 o 
  -4  -7   2      106.35       63.71     14.44 o 
  -3  -7   2      132.01      140.09     17.05 o 
  -2  -7   2      196.81      186.94     11.43 o 
  -1  -7   2       13.50       12.68      3.58 o 
   0  -7   2     1379.42     1505.89     24.34 o 
   1  -7   2     1089.05     1073.79     15.67 o 
   2  -7   2      132.22      121.90      4.21 o 
   3  -7   2      167.77      171.54      2.96 o 
   4  -7   2        6.76        2.82      8.00 o 
   5  -7   2      613.29      620.94     12.22 o 
   6  -7   2      150.38      162.11     14.75 o 
   7  -7   2       95.94       68.92      6.58 o 
   8  -7   2      640.61      585.85     28.80 o 
   9  -7   2      118.10      103.20     17.81 o 
  -5  -6   2        1.80        4.59      7.60 o 
  -4  -6   2       25.52       25.29      6.08 o 
  -3  -6   2        1.13        3.87      2.56 o 
  -2  -6   2      279.54      283.21     10.87 o 
  -1  -6   2      243.07      273.46     16.61 o 
   0  -6   2      371.26      366.19     10.31 o 
   1  -6   2        2.97        7.90      2.07 o 
   2  -6   2     1425.95     1566.50     14.87 o 
   3  -6   2       48.54       48.32     10.81 o 
   4  -6   2      134.67      148.36      9.35 o 
   5  -6   2      183.99      164.48      4.70 o 
   6  -6   2      125.13      109.92      4.10 o 
   7  -6   2      542.24      590.55      9.30 o 
   8  -6   2      464.40      448.69     12.76 o 
   9  -6   2      270.01      258.66     10.63 o 
  10  -6   2        7.62        7.57      2.93 o 
  -6  -5   2       67.55       68.84     17.22 o 
  -5  -5   2      473.09      421.19     20.08 o 
  -4  -5   2      150.72      158.54     31.78 o 
  -3  -5   2      297.48      295.93      8.18 o 
  -2  -5   2        3.87        6.10      2.60 o 
  -1  -5   2      627.63      638.01     15.29 o 
   0  -5   2      576.08      520.28      9.02 o 
   1  -5   2      726.06      654.49     14.59 o 
   2  -5   2      695.14      615.92      5.60 o 
   3  -5   2     2065.14     2091.43     40.86 o 
   4  -5   2      106.50       90.11      2.37 o 
   5  -5   2      177.36      173.67      5.45 o 
   6  -5   2      166.73      161.86      5.87 o 
   7  -5   2      202.25      227.51     11.73 o 
   8  -5   2       32.85       48.31      8.29 o 
   9  -5   2        8.14       11.11      2.96 o 
  10  -5   2       36.91       43.33     12.53 o 
  -7  -4   2      111.59      105.52     25.63 o 
  -6  -4   2      148.97      123.19     31.97 o 
  -5  -4   2      318.38      305.59     14.82 o 
  -4  -4   2      530.52      514.37      7.08 o 
  -3  -4   2       27.61       15.98      4.03 o 
  -2  -4   2     1688.95     1790.11     12.71 o 
  -1  -4   2      243.78      255.86      6.06 o 
   0  -4   2     1291.16     1461.11     12.53 o 
   1  -4   2      100.37       89.50      2.41 o 
   2  -4   2     2555.20     2441.64     18.69 o 
   3  -4   2     2999.07     3384.83     36.88 o 
   4  -4   2       31.48       37.02      3.06 o 
   5  -4   2      357.20      318.39      5.26 o 
   6  -4   2        3.17        2.19      3.17 o 
   7  -4   2     1065.53     1023.34     30.02 o 
   8  -4   2       62.75       72.19     10.07 o 
   9  -4   2       52.95       54.27      8.67 o 
  10  -4   2      304.95      354.87     18.56 o 
  -8  -3   2      264.19      287.67     26.01 o 
  -7  -3   2       24.59       29.10     10.72 o 
  -6  -3   2      272.62      255.21     13.53 o 
  -5  -3   2      386.03      389.63     17.99 o 
  -4  -3   2      619.12      610.62     17.65 o 
  -3  -3   2     4333.02     4560.84     37.95 o 
  -2  -3   2     1949.27     1809.09     16.21 o 
  -1  -3   2       18.96       14.23      3.66 o 
   0  -3   2        1.39        1.95      1.57 o 
   1  -3   2     1027.59      959.15      5.61 o 
   2  -3   2     1483.34     1479.95     11.18 o 
   3  -3   2     8172.41     8362.23     34.27 o 
   4  -3   2     1663.22     1520.81     11.63 o 
   5  -3   2     1220.75     1182.25      9.07 o 
   6  -3   2      177.95      183.86     14.58 o 
   7  -3   2       21.39       22.80      6.61 o 
   8  -3   2       94.35       85.65     11.42 o 
   9  -3   2      491.40      500.75     12.88 o 
  10  -3   2       65.25       62.78     21.63 o 
  -8  -2   2      170.85      151.81     46.41 o 
  -7  -2   2      198.84      197.88     14.36 o 
  -6  -2   2       27.96       40.60      8.27 o 
  -5  -2   2       54.56       50.50     16.02 o 
  -4  -2   2      243.28      278.38     23.18 o 
  -3  -2   2     2724.28     2873.22     33.97 o 
  -2  -2   2     3659.35     3540.40     19.45 o 
  -1  -2   2     7269.33     7191.36     45.97 o 
   0  -2   2     3473.95     3133.28     20.85 o 
   1  -2   2     1044.18      937.33      6.62 o 
   2  -2   2      364.72      422.65      3.46 o 
   3  -2   2     2396.54     2134.66     10.88 o 
   4  -2   2     2669.20     2925.02     21.31 o 
   5  -2   2     2410.82     2524.99     21.34 o 
   6  -2   2     2369.22     2324.83     23.21 o 
   7  -2   2       10.13        4.59      3.30 o 
   8  -2   2       28.11       27.63      5.87 o 
   9  -2   2      130.83      143.48     11.66 o 
  10  -2   2      121.65      124.96     19.40 o 
  -9  -1   2      176.36      185.35     12.45 o 
  -8  -1   2      305.99      311.95     16.57 o 
  -7  -1   2      264.00      281.32     25.52 o 
  -6  -1   2      433.74      444.91     18.70 o 
  -5  -1   2      505.12      532.20     13.24 o 
  -4  -1   2      545.97      524.28     34.72 o 
  -3  -1   2      235.98      223.13      8.49 o 
  -2  -1   2     8438.35     8513.33     30.67 o 
  -1  -1   2      149.00      162.38      2.50 o 
   0  -1   2     2237.93     2271.56      9.03 o 
   1  -1   2       73.62       59.61      2.41 o 
   2  -1   2       53.77       68.05      2.22 o 
   3  -1   2      123.91      112.63      3.72 o 
   4  -1   2      477.86      427.15     14.07 o 
   5  -1   2      450.94      396.50      5.29 o 
   6  -1   2     4539.01     4916.34     33.67 o 
   7  -1   2       61.56       57.83      8.27 o 
   8  -1   2      326.62      325.92     12.75 o 
   9  -1   2      113.66       90.94     22.72 o 
  -9   0   2        2.25        5.73      5.05 o 
  -8   0   2      245.68      249.48     12.05 o 
  -7   0   2       96.93      119.85     21.70 o 
  -6   0   2      109.47      104.93     18.80 o 
  -5   0   2      195.74      159.59      6.70 o 
  -4   0   2     1348.06     1454.52     15.20 o 
  -3   0   2       35.15       38.30      3.54 o 
  -2   0   2       91.36       97.54      2.85 o 
  -1   0   2     6028.15     5750.82     30.20 o 
   0   0   2     5485.57     5321.17     37.20 o 
   1   0   2      946.67      947.03      6.75 o 
   2   0   2      931.73      857.87      5.99 o 
   3   0   2       76.21       85.10      5.26 o 
   4   0   2       16.80       14.79      3.98 o 
   5   0   2        1.11        4.98      1.97 o 
   6   0   2        3.15        4.59      2.82 o 
   7   0   2     1418.69     1462.87     35.90 o 
   8   0   2      304.26      311.13     16.33 o 
   9   0   2       75.55       74.09     18.16 o 
 -10   1   2      145.30      139.76     21.11 o 
  -9   1   2      140.83      135.76     19.70 o 
  -8   1   2        7.03       11.35      4.28 o 
  -7   1   2      791.27      764.60      7.47 o 
  -6   1   2       24.02       26.30      4.20 o 
  -5   1   2       81.73       81.02      5.05 o 
  -4   1   2     3606.74     3569.61     21.29 o 
  -3   1   2      101.30       97.62      3.01 o 
  -2   1   2      219.97      253.21      3.87 o 
  -1   1   2      379.74      421.49      4.46 o 
   0   1   2      128.97      112.30      4.97 o 
   1   1   2      717.98      641.90      5.17 o 
   2   1   2       66.99       69.55      3.33 o 
   3   1   2     1674.77     1723.78     15.15 o 
   4   1   2      151.24      139.60      5.07 o 
   5   1   2       56.94       59.03      7.15 o 
   6   1   2      149.26      124.66      9.45 o 
   7   1   2      546.00      532.98     15.03 o 
   8   1   2      174.47      166.86     20.90 o 
 -10   2   2      398.74      430.01     42.54 o 
  -9   2   2      803.91      740.88     21.44 o 
  -8   2   2        6.04       10.11      4.57 o 
  -7   2   2      342.53      356.30      6.14 o 
  -6   2   2        8.56        6.90      1.46 o 
  -5   2   2     1381.34     1352.62      8.16 o 
  -4   2   2     1818.35     1607.23     15.02 o 
  -3   2   2     1798.50     1870.18     15.54 o 
  -2   2   2      737.68      751.30      4.11 o 
  -1   2   2     3493.45     3646.85     18.26 o 
   0   2   2      358.93      352.16      3.76 o 
   1   2   2       36.90       38.40      3.30 o 
   2   2   2     3077.24     3394.88     29.01 o 
   3   2   2      900.47      864.62      8.13 o 
   4   2   2      377.72      382.64     11.01 o 
   5   2   2        8.10        8.31      2.55 o 
   6   2   2       31.46       33.14     13.86 o 
   7   2   2        0.58        9.81      4.11 o 
   8   2   2       17.45       22.15     10.18 o 
 -10   3   2      530.63      518.67     17.81 o 
  -9   3   2      375.22      375.27     11.11 o 
  -8   3   2      523.03      513.40     13.18 o 
  -7   3   2      692.58      713.82     11.73 o 
  -6   3   2        7.25        5.99      2.07 o 
  -5   3   2       13.79       17.93      2.74 o 
  -4   3   2     1201.63     1211.32      9.72 o 
  -3   3   2     1398.70     1360.00      7.62 o 
  -2   3   2     1168.61     1086.86      8.16 o 
  -1   3   2       56.61       56.54      3.21 o 
   0   3   2     1173.33     1137.42      8.95 o 
   1   3   2       90.68      111.11      6.21 o 
   2   3   2     2281.77     2365.52     21.49 o 
   3   3   2      237.80      232.55      7.61 o 
   4   3   2       38.79       39.11     13.94 o 
   5   3   2      752.11      807.69     37.98 o 
   6   3   2      414.71      434.36     26.40 o 
   7   3   2       46.37       36.29     10.66 o 
 -11   4   2       69.90       63.95     22.02 o 
 -10   4   2      565.89      566.02     18.11 o 
  -9   4   2       63.33       76.24     14.29 o 
  -8   4   2     1291.92     1308.17     19.79 o 
  -7   4   2      632.34      623.38      6.34 o 
  -6   4   2     2419.92     2448.65     19.50 o 
  -5   4   2       53.44       64.64      4.25 o 
  -4   4   2       14.50       16.13      2.04 o 
  -3   4   2      790.63      729.28      7.87 o 
  -2   4   2     1977.38     1986.49     16.05 o 
  -1   4   2      219.61      193.69      7.56 o 
   0   4   2      312.99      304.97      8.67 o 
   1   4   2     1036.20      969.21     16.75 o 
   2   4   2       47.47       60.91     11.81 o 
   3   4   2      471.84      495.55     10.46 o 
   4   4   2      662.94      664.09     10.56 o 
   5   4   2      416.50      479.28     36.17 o 
   6   4   2       87.32       83.43     21.15 o 
 -11   5   2      137.23      113.81     21.89 o 
 -10   5   2       84.74       61.89     17.79 o 
  -9   5   2       32.66       42.92      9.53 o 
  -8   5   2      838.34      834.35     16.10 o 
  -7   5   2      773.02      774.58     14.76 o 
  -6   5   2     1011.99      993.79      9.68 o 
  -5   5   2     1968.34     1977.90     18.13 o 
  -4   5   2       22.20       24.52      3.00 o 
  -3   5   2      172.99      153.66      7.49 o 
  -2   5   2       78.19       69.37      6.16 o 
  -1   5   2      191.24      169.49     10.15 o 
   0   5   2     3208.05     3468.71     34.46 o 
   1   5   2      557.64      586.51     26.45 o 
   2   5   2       47.08       50.68      7.79 o 
   3   5   2       22.81       29.69      6.40 o 
   4   5   2      130.09      138.60     14.55 o 
   5   5   2      103.80       98.08     14.87 o 
 -10   6   2        5.13        2.69      2.84 o 
  -9   6   2       36.51       32.65     11.66 o 
  -8   6   2      184.15      184.33     16.78 o 
  -7   6   2       16.32       10.05      2.17 o 
  -6   6   2      130.95      110.33      7.93 o 
  -5   6   2     2053.00     2147.00     13.24 o 
  -4   6   2      937.52      894.64     13.92 o 
  -3   6   2        0.81        5.13      3.06 o 
  -2   6   2      303.61      324.77     10.06 o 
  -1   6   2       11.61        9.49      3.04 o 
   0   6   2      704.68      743.83     12.50 o 
   1   6   2      296.75      305.23     13.03 o 
   2   6   2      268.48      289.40     12.55 o 
   3   6   2       23.34       12.99      5.76 o 
   4   6   2       36.00       20.87      9.56 o 
 -10   7   2       12.65       19.48     12.68 o 
  -9   7   2       87.71       84.64     27.56 o 
  -8   7   2      457.50      433.23     35.36 o 
  -7   7   2       25.00       19.06      3.96 o 
  -6   7   2      429.86      445.51     15.25 o 
  -5   7   2      468.39      481.75      9.26 o 
  -4   7   2      434.50      470.08     11.87 o 
  -3   7   2      273.67      279.03     13.89 o 
  -2   7   2       42.04       35.02      6.03 o 
  -1   7   2       19.97       18.49      4.67 o 
   0   7   2       22.57       19.36      3.57 o 
   1   7   2       10.39       12.05      4.90 o 
   2   7   2       90.20       93.85     12.90 o 
   3   7   2      138.97      136.61     17.49 o 
 -10   8   2       27.85       21.71     12.14 o 
  -9   8   2        1.60        2.17      6.03 o 
  -8   8   2       91.33      108.68     34.18 o 
  -7   8   2      146.57      178.51     41.97 o 
  -6   8   2       55.52       52.92      4.96 o 
  -5   8   2       11.21        5.35      3.53 o 
  -4   8   2      124.58      125.05      7.64 o 
  -3   8   2      342.59      357.85     10.53 o 
  -2   8   2      252.59      271.75     12.69 o 
  -1   8   2      177.43      193.86     10.67 o 
   0   8   2       42.36       28.32      8.09 o 
   1   8   2        1.22       12.41      4.61 o 
  -9   9   2       14.14       16.78      8.57 o 
  -8   9   2       68.67       76.95     26.31 o 
  -7   9   2        7.75       12.80      9.77 o 
  -6   9   2       34.60       44.44     12.57 o 
  -5   9   2       19.10       13.01      4.29 o 
  -4   9   2      161.38      130.99     19.74 o 
  -3   9   2        3.61        4.04      3.91 o 
  -2   9   2      266.73      262.36     15.61 o 
  -1   9   2       90.64       86.59     18.22 o 
   0   9   2       61.61       52.76     11.72 o 
  -7  10   2      109.81      141.12     39.56 o 
  -6  10   2       98.46      111.44     30.46 o 
  -5  10   2       17.47       28.64     13.41 o 
  -4  10   2       16.87       22.77      7.93 o 
  -3  10   2        7.96       19.50      6.58 o 
   2 -11   3      104.27      124.40     30.49 o 
   3 -11   3       81.43       85.67     20.23 o 
   4 -11   3      280.36      309.64     17.11 o 
   5 -11   3      313.13      306.58     15.90 o 
   6 -11   3       90.67       79.35     16.13 o 
   7 -11   3       70.32       70.82     18.03 o 
   0 -10   3       15.32       17.66     11.53 o 
   1 -10   3        7.53        9.02      8.61 o 
   2 -10   3      215.48      208.46     16.26 o 
   3 -10   3      166.75      132.73     19.48 o 
   4 -10   3      127.06      104.70     29.64 o 
   5 -10   3      386.81      377.67     14.48 o 
   6 -10   3      541.59      528.57     14.12 o 
   7 -10   3      102.81      100.57     23.66 o 
   8 -10   3        3.82       10.42      5.19 o 
   9 -10   3        5.83        7.26      6.28 o 
  -2  -9   3        0.41        7.02      7.61 o 
  -1  -9   3      212.34      217.66     16.96 o 
   0  -9   3       55.58       67.39     13.26 o 
   1  -9   3       22.30       34.99      6.76 o 
   2  -9   3      842.27      828.24     21.57 o 
   3  -9   3       52.86       66.23     12.66 o 
   4  -9   3      209.78      209.86     27.67 o 
   5  -9   3      102.28      132.70     21.70 o 
   6  -9   3      365.63      374.65     36.62 o 
   7  -9   3      395.68      396.63     12.60 o 
   8  -9   3      280.86      275.09     11.58 o 
   9  -9   3      119.64       93.75     30.73 o 
  -3  -8   3      178.38      170.85     20.70 o 
  -2  -8   3       70.61       61.19     12.56 o 
  -1  -8   3       23.84       14.23      4.26 o 
   0  -8   3      438.53      438.69     15.10 o 
   1  -8   3      620.41      658.79     20.67 o 
   2  -8   3      201.44      217.89      8.19 o 
   3  -8   3        2.93        2.09      0.65 o 
   4  -8   3      210.08      172.79     20.74 o 
   5  -8   3      519.52      460.80     37.48 o 
   6  -8   3      902.85      913.48     19.63 o 
   7  -8   3        3.62        2.72      5.94 o 
   8  -8   3      695.06      644.65     18.01 o 
   9  -8   3      368.50      396.89     13.92 o 
  10  -8   3       12.78       12.25      6.71 o 
  -4  -7   3      126.78      137.16     29.98 o 
  -3  -7   3      352.83      369.17     26.18 o 
  -2  -7   3      112.94      101.76     11.97 o 
  -1  -7   3      151.38      154.41     12.61 o 
   0  -7   3        0.39        6.86      3.44 o 
   1  -7   3      735.18      729.72     12.94 o 
   2  -7   3      357.73      325.78      6.26 o 
   3  -7   3      397.05      351.90     30.09 o 
   4  -7   3       73.55       97.20     20.64 o 
   5  -7   3        5.06        9.49      6.58 o 
   6  -7   3       34.33       30.91      6.05 o 
   7  -7   3        1.08        1.98      1.25 o 
   8  -7   3      888.62      844.69     16.89 o 
   9  -7   3      278.93      295.00     11.78 o 
  10  -7   3       21.73       19.45      9.00 o 
  -5  -6   3      141.85      134.33     27.80 o 
  -4  -6   3      304.27      310.69     21.65 o 
  -3  -6   3       66.41       72.52     11.99 o 
  -2  -6   3      310.71      317.58      9.88 o 
  -1  -6   3       55.38       29.38      7.18 o 
   0  -6   3      679.01      655.85     11.49 o 
   1  -6   3     1073.15     1095.68     15.47 o 
   2  -6   3       95.98      102.35      3.61 o 
   3  -6   3     1471.77     1621.33     24.45 o 
   4  -6   3      318.05      297.69     13.95 o 
   5  -6   3       25.19       31.67      6.41 o 
   6  -6   3        7.81       11.08      1.83 o 
   7  -6   3      132.13      125.60      7.25 o 
   8  -6   3        8.72        8.48      3.95 o 
   9  -6   3      286.61      258.57      8.42 o 
  10  -6   3      277.59      290.39     13.54 o 
  -6  -5   3      151.31      157.15     14.29 o 
  -5  -5   3       16.21       10.08      8.73 o 
  -4  -5   3      589.14      568.33     29.46 o 
  -3  -5   3      504.76      498.01     19.85 o 
  -2  -5   3      350.53      332.62     13.70 o 
  -1  -5   3      277.85      274.08      8.33 o 
   0  -5   3      566.71      569.84      8.68 o 
   1  -5   3      457.10      523.69      5.71 o 
   2  -5   3      116.47      107.71      2.54 o 
   3  -5   3     1219.43     1223.01     73.08 o 
   4  -5   3      951.82      775.24      6.98 o 
   5  -5   3      130.54      112.70      4.73 o 
   6  -5   3     1952.28     1975.08     19.02 o 
   7  -5   3      302.36      289.42      7.59 o 
   8  -5   3       18.21        8.57      3.27 o 
   9  -5   3       29.44       32.12      6.46 o 
  10  -5   3      332.33      329.52     28.22 o 
  -7  -4   3      389.15      356.95     23.52 o 
  -6  -4   3      290.13      338.08     22.21 o 
  -5  -4   3     1842.41     1749.50     32.66 o 
  -4  -4   3      535.33      491.75      7.77 o 
  -3  -4   3      188.18      179.72      7.28 o 
  -2  -4   3      680.64      707.92     12.52 o 
  -1  -4   3     2429.64     2377.22     32.94 o 
   0  -4   3     1265.25     1063.05      8.99 o 
   1  -4   3     4815.39     4659.39     63.48 o 
   2  -4   3      180.62      240.91      2.85 o 
   3  -4   3       36.42       42.96      4.89 o 
   4  -4   3       45.23       49.35      3.51 o 
   5  -4   3       83.78       66.81      6.34 o 
   6  -4   3     4163.80     4228.68     47.51 o 
   7  -4   3      987.65      975.34     17.79 o 
   8  -4   3       26.18       30.76      4.73 o 
   9  -4   3        0.06        3.36      4.51 o 
  10  -4   3        4.47        6.02      3.90 o 
  -8  -3   3       81.16       93.46     15.65 o 
  -7  -3   3      259.33      279.76     14.22 o 
  -6  -3   3      585.44      646.36     19.67 o 
  -5  -3   3     1880.62     2042.15     28.88 o 
  -4  -3   3       22.44       23.93      8.45 o 
  -3  -3   3       13.38       11.33      2.11 o 
  -2  -3   3      755.03      887.60      9.30 o 
  -1  -3   3     1160.59     1156.09      9.08 o 
   0  -3   3      912.70      874.58      7.01 o 
   1  -3   3     4738.31     4953.40     38.09 o 
   2  -3   3     1641.32     1656.54      8.38 o 
   3  -3   3     4246.95     4341.81     30.21 o 
   4  -3   3      526.96      495.46      5.41 o 
   5  -3   3     1084.15     1075.08     24.89 o 
   6  -3   3     1703.36     1765.78     21.82 o 
   7  -3   3     1304.70     1282.72     16.95 o 
   8  -3   3      318.03      288.32      9.40 o 
   9  -3   3      416.69      404.80     20.24 o 
  10  -3   3       38.18       35.09      8.86 o 
  -8  -2   3       61.82       73.20     13.77 o 
  -7  -2   3      146.29      115.81     25.70 o 
  -6  -2   3     1049.11     1036.79     26.26 o 
  -5  -2   3     1179.92     1248.69     35.13 o 
  -4  -2   3       28.39       42.27      9.00 o 
  -3  -2   3      361.14      341.84      4.05 o 
  -2  -2   3     1986.30     2095.17     13.54 o 
  -1  -2   3      368.07      407.19      4.87 o 
   0  -2   3       13.69       20.79      2.33 o 
   1  -2   3     9198.37     8885.63     54.11 o 
   2  -2   3     1662.56     1659.32     10.14 o 
   3  -2   3      169.40      119.98      3.55 o 
   4  -2   3     1338.33     1264.49     12.67 o 
   5  -2   3      290.64      280.81      6.42 o 
   6  -2   3     1020.47     1048.06     13.58 o 
   7  -2   3      258.61      239.96      7.98 o 
   8  -2   3      216.79      229.80     11.74 o 
   9  -2   3      686.00      741.30     15.97 o 
  -9  -1   3        6.43        4.68      4.40 o 
  -8  -1   3        1.47        8.62      6.29 o 
  -7  -1   3        1.84        0.27      5.68 o 
  -6  -1   3      296.57      322.16     12.31 o 
  -5  -1   3        6.77       12.74      5.71 o 
  -4  -1   3     3362.68     3412.04     59.49 o 
  -3  -1   3     1073.26      960.68      8.71 o 
  -2  -1   3      977.02     1000.80      7.00 o 
  -1  -1   3     1379.67     1321.66      7.64 o 
   0  -1   3      117.98      137.12      2.68 o 
   1  -1   3      429.88      386.17      5.04 o 
   2  -1   3       65.80       76.28      4.95 o 
   3  -1   3     1251.22     1497.07      9.29 o 
   4  -1   3     4960.73     4943.30     70.98 o 
   5  -1   3      301.03      288.35     10.68 o 
   6  -1   3       43.48       42.59      7.20 o 
   7  -1   3     1157.83     1134.77     12.36 o 
   8  -1   3      180.51      185.56     15.28 o 
   9  -1   3       78.55       67.14     20.82 o 
  -9   0   3       18.07       15.55      5.33 o 
  -8   0   3      321.38      333.38     17.54 o 
  -7   0   3      131.65      143.30     12.76 o 
  -6   0   3      346.59      341.40      9.47 o 
  -5   0   3        4.17        9.29      2.65 o 
  -4   0   3      768.20      763.53      7.41 o 
  -3   0   3       99.21       99.88      2.59 o 
  -2   0   3      191.35      201.11      2.83 o 
  -1   0   3     3730.08     3925.55     16.51 o 
   0   0   3      557.70      568.94      4.53 o 
   1   0   3      327.84      290.14      3.86 o 
   2   0   3      446.22      427.52      5.95 o 
   3   0   3      308.63      302.79      6.23 o 
   4   0   3       26.78       17.79      2.61 o 
   5   0   3      349.45      360.44      6.85 o 
   6   0   3      116.06      133.26     10.54 o 
   7   0   3        6.69       10.43      6.18 o 
   8   0   3       72.29       62.34     20.63 o 
   9   0   3        8.27        8.49      6.21 o 
 -10   1   3        3.15        3.62      3.09 o 
  -9   1   3      469.48      490.11     32.45 o 
  -8   1   3       28.80       59.83     19.10 o 
  -7   1   3      231.27      241.17      6.61 o 
  -6   1   3        3.84        6.05      2.12 o 
  -5   1   3       49.45       53.73      2.96 o 
  -4   1   3      285.79      270.71      3.83 o 
  -3   1   3       76.52      100.02      2.66 o 
  -2   1   3     1409.40     1554.78      7.52 o 
   0   1   3      683.31      752.29      5.36 o 
   1   1   3     1481.07     1600.54      9.96 o 
   2   1   3      516.16      545.10      7.99 o 
   3   1   3      145.52      142.60      6.58 o 
   4   1   3        1.91        2.95      1.46 o 
   5   1   3      194.19      191.80      4.98 o 
   6   1   3        2.63        2.27      2.62 o 
   7   1   3      218.28      256.85     17.66 o 
   8   1   3       10.02       12.65      5.42 o 
 -10   2   3       26.99       28.07      6.58 o 
  -9   2   3       13.38       25.84      6.01 o 
  -8   2   3      331.39      320.68      7.31 o 
  -7   2   3      787.91      794.28      8.56 o 
  -6   2   3      883.80      855.84      8.59 o 
  -5   2   3      370.42      361.03      3.95 o 
  -4   2   3      694.16      660.13     11.34 o 
  -3   2   3        0.59        2.98      2.04 o 
  -2   2   3     2484.73     2487.50     22.89 o 
  -1   2   3     4338.26     4364.32     18.65 o 
   0   2   3      719.50      703.05      6.26 o 
   1   2   3     1369.22     1414.28     14.45 o 
   2   2   3     1047.53     1103.32     10.80 o 
   3   2   3      174.09      181.64      5.45 o 
   4   2   3      137.31      138.69     16.99 o 
   5   2   3      143.32      151.52     12.99 o 
   6   2   3      553.56      561.88     24.86 o 
   7   2   3        1.89        7.24      5.95 o 
 -10   3   3       90.82       77.58     29.64 o 
  -9   3   3      632.09      621.95     19.39 o 
  -8   3   3       26.06       24.56      4.28 o 
  -7   3   3      497.49      494.65      7.83 o 
  -6   3   3     3145.91     3218.75     26.86 o 
  -5   3   3        3.51        8.00      3.62 o 
  -4   3   3      855.38      879.20     16.81 o 
  -3   3   3      259.32      241.94      5.64 o 
  -2   3   3      611.01      627.07      5.32 o 
  -1   3   3      187.68      147.75      4.75 o 
   0   3   3     3054.20     3013.85     31.96 o 
   1   3   3     1983.93     1821.39     34.86 o 
   2   3   3     2360.75     2533.69     26.95 o 
   3   3   3      403.18      376.88      8.59 o 
   4   3   3      298.07      291.20     10.08 o 
   5   3   3        6.29        8.69      3.54 o 
   6   3   3       61.18       55.51     15.92 o 
   7   3   3       40.94       30.07      9.47 o 
 -10   4   3      104.31       87.35     30.89 o 
  -9   4   3      144.76      182.60     12.91 o 
  -8   4   3      357.56      364.12     14.52 o 
  -7   4   3       75.22       52.22      4.88 o 
  -6   4   3      502.16      458.36     16.36 o 
  -5   4   3     1137.04     1220.77     20.54 o 
  -4   4   3      658.68      644.20      5.92 o 
  -3   4   3     4306.34     4372.73     14.11 o 
  -2   4   3        9.15        6.24      2.30 o 
  -1   4   3       47.12       55.36      7.68 o 
   0   4   3      781.92      776.96     11.90 o 
   1   4   3      652.76      663.13     12.67 o 
   2   4   3      168.51      186.67     11.29 o 
   3   4   3      911.15      923.31     14.88 o 
   4   4   3      385.99      363.72     20.63 o 
   5   4   3       68.37       65.96     13.36 o 
   6   4   3       14.60        5.78      6.99 o 
 -10   5   3       39.66       32.28      9.46 o 
  -9   5   3      292.90      280.11     17.07 o 
  -8   5   3      335.33      386.55     12.84 o 
  -7   5   3       52.11       43.10      7.71 o 
  -6   5   3      315.05      298.16     16.11 o 
  -5   5   3      512.37      491.07      4.98 o 
  -4   5   3      302.18      295.56      6.21 o 
  -3   5   3      283.00      273.78      5.64 o 
  -2   5   3      154.58      157.72      6.14 o 
  -1   5   3      719.99      741.53     19.38 o 
   0   5   3      209.92      205.33      9.45 o 
   1   5   3       18.62       19.14      5.52 o 
   2   5   3        4.33        8.97      5.12 o 
   3   5   3     1220.08     1276.86     15.88 o 
   4   5   3      382.69      400.81     20.95 o 
   5   5   3       78.26       98.44     16.70 o 
 -10   6   3        0.64        7.22      5.12 o 
  -9   6   3      186.10      202.85      9.31 o 
  -8   6   3      716.67      778.75     29.08 o 
  -7   6   3       21.15       19.64      8.90 o 
  -6   6   3        7.93        8.08      4.09 o 
  -5   6   3        0.52        3.87      1.39 o 
  -4   6   3        0.59        5.03      2.07 o 
  -3   6   3      449.71      428.00     16.44 o 
  -2   6   3      110.16      113.81      6.30 o 
  -1   6   3       58.92       67.13      7.37 o 
   0   6   3       65.35       56.81     11.56 o 
   1   6   3      171.97      151.64     12.26 o 
   2   6   3       64.33       50.55     11.93 o 
   3   6   3      511.82      446.43     28.25 o 
   4   6   3       28.25       35.07     11.41 o 
 -10   7   3        3.93        4.78      5.79 o 
  -9   7   3       15.18        8.65      4.34 o 
  -8   7   3      259.47      265.63     15.45 o 
  -7   7   3       26.04       45.10      7.17 o 
  -6   7   3       58.71       49.33      5.39 o 
  -5   7   3      449.67      456.20     20.64 o 
  -4   7   3       20.67       29.98      5.81 o 
  -3   7   3       13.36       16.04      4.36 o 
  -2   7   3       14.87       12.15      4.12 o 
  -1   7   3       82.51       62.66     14.72 o 
   0   7   3       61.46       77.22      9.68 o 
   1   7   3      113.11      117.89     18.99 o 
   2   7   3       40.25       38.44      8.96 o 
  -9   8   3        0.51        0.00      8.08 o 
  -8   8   3        0.53        5.50      6.73 o 
  -7   8   3       30.46       29.03     12.47 o 
  -6   8   3      157.42      153.35      8.91 o 
  -5   8   3      252.52      248.89     17.32 o 
  -4   8   3        0.56        1.07      3.51 o 
  -3   8   3      190.27      178.98      8.65 o 
  -2   8   3      210.52      204.93      9.91 o 
  -1   8   3       45.13       45.48     12.86 o 
   0   8   3       30.13       37.63      7.32 o 
   1   8   3       19.85       18.05      6.29 o 
  -8   9   3       12.29       11.18      6.95 o 
  -7   9   3       67.46       80.57     25.64 o 
  -6   9   3        0.70       11.51      6.97 o 
  -5   9   3      179.89      233.36     18.97 o 
  -4   9   3      204.60      255.11     19.74 o 
  -3   9   3      106.96       96.55     28.25 o 
  -2   9   3       26.20       12.31      5.82 o 
  -1   9   3       60.15       44.31      9.25 o 
  -6  10   3        2.14        4.95      6.32 o 
  -5  10   3       11.41        9.08      6.73 o 
   2 -11   4       79.79       51.20     23.32 o 
   3 -11   4       53.28       39.17     21.20 o 
   4 -11   4       51.90       46.40     11.66 o 
   5 -11   4       33.50       19.37      7.70 o 
   6 -11   4       11.48        2.69      4.78 o 
   7 -11   4      221.68      203.56     21.37 o 
   0 -10   4       27.48       15.58     19.93 o 
   1 -10   4       28.55       21.07      7.16 o 
   2 -10   4      287.35      295.78     27.56 o 
   3 -10   4       97.22      120.57     20.64 o 
   4 -10   4      275.26      285.95     14.75 o 
   5 -10   4      233.55      215.49     20.88 o 
   6 -10   4       18.30       21.27      7.95 o 
   7 -10   4      115.31      107.21     23.84 o 
   8 -10   4       40.50       42.62     15.76 o 
   9 -10   4      119.34      110.68     20.67 o 
  -2  -9   4       85.46       68.05     23.75 o 
  -1  -9   4       88.62       73.68     17.36 o 
   0  -9   4        3.18       11.74      4.45 o 
   1  -9   4      137.74      125.55      7.66 o 
   2  -9   4        1.22       13.29      5.15 o 
   3  -9   4       16.09       14.44      4.43 o 
   4  -9   4       76.19      108.85     10.58 o 
   5  -9   4     1352.12     1382.90     29.36 o 
   6  -9   4       18.32        3.71     11.60 o 
   7  -9   4      115.27       85.50     38.78 o 
   8  -9   4      114.08      130.78     23.78 o 
   9  -9   4      113.68      118.88     15.48 o 
  -3  -8   4       11.18       17.00      8.70 o 
  -2  -8   4      410.33      435.30     18.67 o 
  -1  -8   4      199.27      211.74     16.02 o 
   0  -8   4       21.50       14.34      3.88 o 
   1  -8   4        0.14        0.24      2.87 o 
   2  -8   4        0.80        0.88      2.26 o 
   3  -8   4       92.94      108.12     11.71 o 
   4  -8   4      280.09      318.67     15.62 o 
   5  -8   4      481.32      455.60     20.90 o 
   6  -8   4      436.46      438.35     13.81 o 
   7  -8   4        1.73        4.84      5.21 o 
   8  -8   4       33.01       40.62     13.19 o 
   9  -8   4       40.76       21.06     11.75 o 
  10  -8   4       18.31       19.30      7.07 o 
  -4  -7   4       16.45       14.33      5.03 o 
  -3  -7   4       22.19       22.55     14.29 o 
  -2  -7   4      218.13      228.09     18.17 o 
  -1  -7   4      480.59      501.87     17.73 o 
   0  -7   4     1484.09     1579.90     24.35 o 
   1  -7   4      137.06      118.48      6.53 o 
   2  -7   4      415.63      393.87      4.73 o 
   3  -7   4       79.58       74.51     19.86 o 
   4  -7   4      540.68      515.03     16.54 o 
   5  -7   4      188.01      202.91     14.41 o 
   6  -7   4       53.97       52.32     14.80 o 
   7  -7   4       13.11        5.76      7.58 o 
   8  -7   4      406.69      389.27     18.03 o 
   9  -7   4       23.77       19.17     10.69 o 
  10  -7   4       68.45       77.13     19.50 o 
  -5  -6   4       29.64       23.71      7.35 o 
  -4  -6   4      116.57      111.54     25.70 o 
  -3  -6   4       10.13        6.41      3.78 o 
  -2  -6   4      113.93      121.60     23.16 o 
  -1  -6   4     1175.97     1123.80     25.57 o 
   0  -6   4      641.16      644.52     16.99 o 
   1  -6   4     1592.72     1666.52     15.39 o 
   2  -6   4      735.82      714.89      5.90 o 
   3  -6   4       12.42        9.19     10.30 o 
   4  -6   4      506.48      525.24     14.62 o 
   5  -6   4      694.92      676.99     24.89 o 
   6  -6   4      720.40      711.17     16.52 o 
   7  -6   4       62.46       64.98      9.10 o 
   8  -6   4      373.52      383.29      8.91 o 
   9  -6   4      308.03      306.56     20.19 o 
  10  -6   4        1.48        4.50      2.57 o 
  -6  -5   4        2.55        8.04      4.42 o 
  -5  -5   4      524.20      504.25     17.17 o 
  -4  -5   4      872.50      902.57     11.14 o 
  -3  -5   4        1.46        4.07      2.18 o 
  -2  -5   4       54.60       60.22      5.34 o 
  -1  -5   4      169.80      187.63      8.78 o 
   0  -5   4     1198.12     1123.09     10.11 o 
   1  -5   4     1906.06     1962.17     21.87 o 
   2  -5   4     2837.80     2701.18     36.38 o 
   3  -5   4     5468.07     6072.26     92.88 o 
   4  -5   4     1141.17     1171.54     14.11 o 
   5  -5   4       47.18       62.25      6.82 o 
   6  -5   4      730.49      695.87      9.20 o 
   7  -5   4       75.37       79.48     12.47 o 
   8  -5   4       28.10       26.29      6.53 o 
   9  -5   4      748.71      707.15     10.84 o 
  10  -5   4      163.84      153.13      8.21 o 
  -7  -4   4       77.18       58.59     18.05 o 
  -6  -4   4      139.41      185.89     22.51 o 
  -5  -4   4      103.59      130.36     25.63 o 
  -4  -4   4      290.54      278.90      5.11 o 
  -3  -4   4      865.01      825.67     15.86 o 
  -2  -4   4     1973.32     2101.41     24.25 o 
  -1  -4   4       11.56       14.80      2.75 o 
   0  -4   4      303.80      328.12      7.72 o 
   1  -4   4      204.73      253.65      5.87 o 
   2  -4   4     5824.45     5994.23     36.86 o 
   3  -4   4     7112.55     7813.28     52.46 o 
   4  -4   4      326.45      285.45      6.42 o 
   5  -4   4      391.62      398.45      8.36 o 
   6  -4   4     1163.51     1198.96     14.73 o 
   7  -4   4        0.55       12.00      4.23 o 
   8  -4   4      121.22      103.67      9.80 o 
   9  -4   4     1012.77     1093.61     12.83 o 
  10  -4   4      237.83      193.47     14.16 o 
  -8  -3   4       54.21       36.78      6.89 o 
  -7  -3   4      189.07      181.35     13.02 o 
  -6  -3   4      341.11      338.84     11.18 o 
  -5  -3   4       26.59       24.51      8.34 o 
  -4  -3   4       56.99       46.71      4.03 o 
  -3  -3   4      960.43      959.05      8.84 o 
  -2  -3   4     3132.13     3245.44     30.40 o 
  -1  -3   4       12.07        5.36      1.88 o 
   0  -3   4     1491.23     1596.27     12.40 o 
   1  -3   4      408.59      394.38      5.10 o 
   2  -3   4      194.75      238.06      5.64 o 
   3  -3   4     4605.41     4579.56     34.89 o 
   4  -3   4     2566.54     2386.43     22.75 o 
   5  -3   4      694.75      666.07     11.39 o 
   6  -3   4     1296.10     1323.50     17.07 o 
   7  -3   4       45.74       50.79      6.53 o 
   8  -3   4      256.05      239.90     10.56 o 
   9  -3   4      174.84      164.67     22.71 o 
  10  -3   4      379.44      373.48     25.17 o 
  -8  -2   4       46.54       44.62     15.92 o 
  -7  -2   4      217.54      239.50     32.78 o 
  -6  -2   4      570.51      624.80     47.82 o 
  -5  -2   4       65.40       57.69      9.15 o 
  -4  -2   4       47.72       58.91      2.94 o 
  -3  -2   4     1491.76     1406.61     16.67 o 
  -2  -2   4       17.00       29.79      3.71 o 
  -1  -2   4     1724.59     1972.93     10.68 o 
   0  -2   4     2713.57     2821.50     15.26 o 
   1  -2   4     1421.01     1324.66     10.54 o 
   2  -2   4      993.10     1112.33     12.74 o 
   3  -2   4        0.60        1.58      1.91 o 
   4  -2   4     2410.93     2572.52     26.55 o 
   5  -2   4     1158.77     1219.48     15.87 o 
   6  -2   4      757.75      732.55     12.86 o 
   7  -2   4        5.58        4.62      3.08 o 
   8  -2   4      332.62      335.34     14.08 o 
   9  -2   4        7.18        5.64      4.21 o 
  -9  -1   4       50.76       28.36     10.79 o 
  -8  -1   4      589.48      604.12     16.45 o 
  -7  -1   4      933.01     1000.82     55.59 o 
  -6  -1   4       69.36       74.68      9.00 o 
  -5  -1   4      227.79      225.31      3.77 o 
  -4  -1   4     1520.26     1619.14     16.75 o 
  -3  -1   4      264.82      295.63     13.59 o 
  -2  -1   4      173.94      177.06      3.16 o 
  -1  -1   4        3.11        4.73      1.48 o 
   0  -1   4        4.60        3.99      1.72 o 
   1  -1   4      483.13      472.49      4.82 o 
   2  -1   4      450.19      419.55      5.95 o 
   3  -1   4       27.36       27.23      2.99 o 
   4  -1   4      173.49      141.96      8.84 o 
   5  -1   4      746.42      734.20     11.49 o 
   6  -1   4      198.25      222.48     10.94 o 
   7  -1   4      504.72      527.21      9.05 o 
   8  -1   4      193.91      182.98     22.98 o 
   9  -1   4        1.55        3.05      5.37 o 
  -9   0   4        0.08        6.53      6.50 o 
  -8   0   4       77.73       72.09     12.21 o 
  -7   0   4        6.40        6.96      6.11 o 
  -6   0   4      743.25      763.20      8.91 o 
  -5   0   4     1549.84     1489.37     16.20 o 
  -4   0   4     1441.37     1437.68     12.11 o 
  -3   0   4       79.89       88.56      3.45 o 
  -2   0   4      253.55      277.40      3.70 o 
  -1   0   4     5499.92     5473.86     29.86 o 
   0   0   4      811.42      836.44      7.41 o 
   1   0   4      370.03      406.89      6.07 o 
   2   0   4     1479.06     1288.27     10.91 o 
   3   0   4      305.60      285.09      8.68 o 
   4   0   4        1.34        3.54      4.17 o 
   5   0   4      264.08      310.58     11.28 o 
   6   0   4        1.62        3.08      5.29 o 
   7   0   4      763.25      764.72     18.76 o 
   8   0   4      257.26      291.46     30.47 o 
 -10   1   4      194.30      190.45     18.62 o 
  -9   1   4      481.86      461.91     21.17 o 
  -8   1   4       61.92       62.15     12.28 o 
  -7   1   4       46.66       59.57      9.00 o 
  -6   1   4      313.59      291.01      5.90 o 
  -5   1   4     3309.05     3442.11     11.46 o 
  -4   1   4      495.77      528.56      6.04 o 
  -3   1   4     2217.16     2228.62     15.32 o 
  -2   1   4     2860.27     2998.71     13.88 o 
  -1   1   4      557.28      529.49      4.90 o 
   0   1   4      308.10      276.39      4.66 o 
   1   1   4      526.42      517.60      9.72 o 
   2   1   4     4015.94     4205.26     41.58 o 
   3   1   4       31.76       28.40      5.62 o 
   4   1   4       16.84       11.94      4.35 o 
   5   1   4      492.64      501.60     17.19 o 
   6   1   4       47.11       36.65      7.59 o 
   7   1   4      197.02      229.24     15.17 o 
   8   1   4      153.98      143.06     29.63 o 
 -10   2   4      460.63      439.23     49.80 o 
  -9   2   4      915.04      949.42     23.59 o 
  -8   2   4      128.22      141.98      7.83 o 
  -7   2   4        5.28        8.19      1.76 o 
  -6   2   4      228.56      238.48      5.48 o 
  -5   2   4      275.20      282.91      3.41 o 
  -4   2   4      748.52      657.07     17.71 o 
  -3   2   4     1781.39     1707.11     28.41 o 
  -2   2   4     4288.77     4221.21     38.77 o 
  -1   2   4     2211.68     2193.53     13.97 o 
   0   2   4      837.68      830.68     10.41 o 
   1   2   4      186.00      172.18      6.57 o 
   2   2   4     1988.18     1989.60     39.39 o 
   3   2   4      260.54      265.61     12.02 o 
   4   2   4      863.96      907.06     19.60 o 
   5   2   4       16.41       19.32      5.36 o 
   6   2   4      129.39      127.60     21.71 o 
   7   2   4       13.65       11.71     11.25 o 
 -10   3   4       87.65       66.99     25.19 o 
  -9   3   4        5.57        7.50      3.33 o 
  -8   3   4     2493.32     2638.75     29.53 o 
  -7   3   4      159.48      131.32      8.51 o 
  -6   3   4       33.42       43.67     15.19 o 
  -5   3   4        4.60        1.96      3.98 o 
  -4   3   4      279.61      303.52     12.44 o 
  -3   3   4      826.57      851.91     14.07 o 
  -2   3   4     3159.28     3425.65     27.42 o 
  -1   3   4     1138.63     1151.75     18.17 o 
   0   3   4     2008.23     2051.61     30.42 o 
   1   3   4       24.07       22.58      3.52 o 
   2   3   4      124.20      129.30     12.26 o 
   3   3   4      440.91      453.87     14.73 o 
   4   3   4      264.51      256.85      8.73 o 
   5   3   4      189.91      149.34     31.83 o 
   6   3   4      202.55      265.14     72.32 o 
 -10   4   4       17.36       17.75      8.67 o 
  -9   4   4        0.64        0.12      2.96 o 
  -8   4   4      301.37      290.25     13.25 o 
  -7   4   4      415.02      426.62      9.66 o 
  -6   4   4      285.32      293.65      9.58 o 
  -5   4   4      184.38      196.18     11.10 o 
  -4   4   4        0.05        1.61      0.90 o 
  -3   4   4       79.24       70.61      4.84 o 
  -2   4   4      171.21      154.10      4.93 o 
  -1   4   4     1065.54     1083.87     16.69 o 
   0   4   4      453.84      423.89     13.28 o 
   1   4   4      717.06      713.25     13.08 o 
   2   4   4      157.15      164.88      8.95 o 
   3   4   4       33.74       30.82     14.51 o 
   4   4   4       23.45       31.36      5.05 o 
   5   4   4      202.27      227.23     19.92 o 
 -10   5   4        4.99        4.09      2.94 o 
  -9   5   4        3.15        2.95      4.16 o 
  -8   5   4       59.31       71.40     12.64 o 
  -7   5   4       86.89      100.72     18.03 o 
  -6   5   4       83.54       93.20     14.88 o 
  -5   5   4      960.78     1029.57     18.31 o 
  -4   5   4      113.30       99.95      4.59 o 
  -3   5   4        0.22        3.34      2.29 o 
  -2   5   4       14.22       11.10      4.97 o 
  -1   5   4      121.42      127.08      7.37 o 
   0   5   4      261.90      284.08     10.36 o 
   1   5   4      305.08      326.99     16.74 o 
   2   5   4      162.54      172.34     10.03 o 
   3   5   4      275.86      252.67     20.31 o 
   4   5   4       92.30       76.99     21.41 o 
 -10   6   4        6.31        2.03      3.25 o 
  -9   6   4      149.40      150.58     17.53 o 
  -8   6   4       16.05       11.08      4.18 o 
  -7   6   4        0.45        5.00      4.32 o 
  -6   6   4       40.88       58.29      9.20 o 
  -5   6   4      144.07      159.67      5.49 o 
  -4   6   4      375.44      371.42     10.16 o 
  -3   6   4       97.79      121.67      5.95 o 
  -2   6   4      116.84      131.65      9.28 o 
  -1   6   4       15.14       11.41      3.83 o 
   0   6   4      180.64      186.74     15.33 o 
   1   6   4        3.26        4.49      2.93 o 
   2   6   4      152.45      151.58     13.97 o 
   3   6   4       93.17       82.95     15.83 o 
 -10   7   4       49.20       39.13     25.10 o 
  -9   7   4      229.78      237.75     14.48 o 
  -8   7   4       46.94       55.19      8.19 o 
  -7   7   4       14.64        7.33      6.15 o 
  -6   7   4       68.79       55.90     14.57 o 
  -5   7   4      522.15      541.69     15.89 o 
  -4   7   4      220.95      231.23      7.81 o 
  -3   7   4      142.92      124.83     12.30 o 
  -2   7   4       20.53       12.31      3.47 o 
  -1   7   4       37.66       35.13      7.09 o 
   0   7   4        0.71        2.46      2.91 o 
   1   7   4       65.58       41.02      9.25 o 
   2   7   4       60.07       41.72      9.99 o 
  -9   8   4      149.31      120.70     49.19 o 
  -8   8   4       82.38       62.35     20.28 o 
  -7   8   4       25.86       30.07     17.79 o 
  -6   8   4       17.40       14.72      4.46 o 
  -5   8   4        0.50       13.76     10.92 o 
  -4   8   4      293.65      277.98      9.00 o 
  -3   8   4      171.90      195.97     14.16 o 
  -2   8   4      122.80      112.85     19.19 o 
  -1   8   4       22.07       16.38      7.46 o 
   0   8   4      140.62      130.88     11.53 o 
  -8   9   4      131.68       92.71     27.21 o 
  -7   9   4       66.09       66.54     22.98 o 
  -6   9   4       41.84       36.78     14.94 o 
  -5   9   4        9.94       15.56     12.90 o 
  -4   9   4        1.93        3.74      3.72 o 
  -3   9   4      150.96      122.31     26.87 o 
  -2   9   4      285.53      238.80     17.29 o 
   2 -11   5       23.66       28.54     13.31 o 
   3 -11   5       50.25       66.16     18.24 o 
   4 -11   5      179.45      227.43     19.05 o 
   5 -11   5       72.84       80.96     37.49 o 
   6 -11   5       87.69       76.30     33.87 o 
   7 -11   5      131.67      118.49     19.93 o 
   0 -10   5      109.92       66.93     35.39 o 
   1 -10   5        0.83       13.59     12.12 o 
   2 -10   5        2.27        9.32      6.85 o 
   3 -10   5        3.68        6.40      4.79 o 
   4 -10   5      173.35      173.76     37.19 o 
   5 -10   5      438.51      398.51     17.93 o 
   6 -10   5      130.14      180.88     20.24 o 
   7 -10   5       44.13       55.85     15.78 o 
   8 -10   5      190.35      159.44     19.61 o 
   9 -10   5        0.05        0.00      3.35 o 
  -2  -9   5       21.74       19.66      6.54 o 
  -1  -9   5       53.53       50.29     15.51 o 
   0  -9   5       44.60       43.98     17.62 o 
   1  -9   5      148.10      149.94     11.28 o 
   2  -9   5      134.51      119.61     40.87 o 
   3  -9   5        0.39        3.92     11.88 o 
   4  -9   5      440.15      513.68     18.34 o 
   5  -9   5       90.84       73.15     21.55 o 
   6  -9   5      394.89      426.39     18.15 o 
   7  -9   5      439.33      480.79     19.22 o 
   8  -9   5       33.96       31.57     13.68 o 
   9  -9   5      175.62      219.66     17.15 o 
  -3  -8   5      368.84      346.27     22.82 o 
  -2  -8   5       47.03       40.74      8.27 o 
  -1  -8   5       17.44        7.98      5.02 o 
   0  -8   5      297.79      294.97     12.73 o 
   1  -8   5      231.07      234.59     11.77 o 
   2  -8   5      175.14      189.83     11.38 o 
   3  -8   5       70.38       61.66     25.19 o 
   4  -8   5       33.35       45.67     10.57 o 
   5  -8   5      328.81      315.51     18.79 o 
   6  -8   5      283.15      287.01     29.32 o 
   7  -8   5      932.05      924.21     19.58 o 
   8  -8   5      472.39      442.68     20.53 o 
   9  -8   5      234.27      247.33     22.40 o 
  10  -8   5        9.04        8.52      4.19 o 
  -5  -7   5      137.08      141.74     29.22 o 
  -4  -7   5      248.35      242.73     38.91 o 
  -3  -7   5      303.02      297.12     12.86 o 
  -2  -7   5      913.42      917.17     12.23 o 
  -1  -7   5       26.70       27.69      6.65 o 
   0  -7   5       50.86       43.98      9.39 o 
   1  -7   5        2.17        3.63      1.96 o 
   2  -7   5      397.51      373.50      8.28 o 
   3  -7   5      168.19      168.58     32.28 o 
   4  -7   5     1306.93     1264.06     23.51 o 
   5  -7   5       19.96       16.05      7.24 o 
   6  -7   5      118.57      128.26     31.91 o 
   7  -7   5       62.21       68.31     14.62 o 
   8  -7   5      303.40      309.95     15.40 o 
   9  -7   5      681.99      626.31     32.07 o 
  10  -7   5      161.96      182.80     20.03 o 
  -6  -6   5        0.11        2.37      4.91 o 
  -5  -6   5      102.16       85.09     21.59 o 
  -4  -6   5      231.85      180.64     13.54 o 
  -3  -6   5      480.89      452.91     21.21 o 
  -2  -6   5      256.32      248.43     12.15 o 
  -1  -6   5     2665.58     2757.28     24.16 o 
   0  -6   5     2228.38     2111.64     80.46 o 
   1  -6   5       76.47       80.44      5.84 o 
   2  -6   5      703.11      734.80     10.35 o 
   3  -6   5        3.37        5.21      6.60 o 
   4  -6   5     1710.46     1763.13     32.89 o 
   5  -6   5      777.49      755.45     16.60 o 
   6  -6   5       94.05       80.37      8.03 o 
   7  -6   5      824.44      776.27     11.41 o 
   8  -6   5      175.97      178.53     13.21 o 
   9  -6   5      419.04      419.84     10.12 o 
  10  -6   5      145.27      135.59     12.94 o 
  -6  -5   5        2.04        0.00      6.08 o 
  -5  -5   5       52.28      116.25     33.14 o 
  -4  -5   5        5.24        7.28      3.45 o 
  -3  -5   5      384.43      355.82     14.13 o 
  -2  -5   5      781.71      736.98     11.30 o 
  -1  -5   5     1675.01     1690.21     21.50 o 
   0  -5   5       94.19       77.03      9.51 o 
   1  -5   5     3476.15     3881.07     88.36 o 
   2  -5   5      270.76      306.67      4.03 o 
   3  -5   5      219.96      206.45      4.37 o 
   4  -5   5      637.11      593.85      5.71 o 
   5  -5   5      433.01      412.76      5.58 o 
   6  -5   5     1627.42     1738.56     21.87 o 
   7  -5   5     1249.68     1205.63     18.01 o 
   8  -5   5      131.25      130.80     15.86 o 
   9  -5   5        2.52        0.00      3.59 o 
  10  -5   5        3.74        5.79      3.75 o 
  -7  -4   5       51.34       52.69     11.79 o 
  -6  -4   5      508.71      456.91     23.50 o 
  -5  -4   5      165.79      193.51     17.61 o 
  -4  -4   5      175.90      170.88      5.71 o 
  -3  -4   5       17.53       19.33      5.09 o 
  -2  -4   5     1100.50     1075.70     11.65 o 
  -1  -4   5      823.90      746.19     18.08 o 
   0  -4   5     1232.67     1137.88     15.31 o 
   1  -4   5     1926.96     1755.73     18.35 o 
   2  -4   5     2843.71     2950.52     32.51 o 
   3  -4   5      144.42      136.95      4.88 o 
   4  -4   5       19.88       23.42      5.37 o 
   5  -4   5      498.65      472.45      9.51 o 
   6  -4   5      515.58      516.22     12.38 o 
   7  -4   5      116.15      120.37      8.75 o 
   8  -4   5       99.48      151.04     28.87 o 
   9  -4   5      146.44      138.05     10.08 o 
  10  -4   5       15.25       10.03      3.50 o 
  -8  -3   5      104.69      139.37     17.59 o 
  -7  -3   5       87.81       96.37     20.79 o 
  -6  -3   5       56.69       63.93     13.08 o 
  -5  -3   5      161.72      164.19     11.97 o 
  -4  -3   5        2.87        3.02      3.07 o 
  -3  -3   5      684.24      664.92     11.93 o 
  -2  -3   5      111.23      127.16      7.08 o 
  -1  -3   5     1169.02     1276.00     15.14 o 
   0  -3   5      106.96       82.14      4.17 o 
   1  -3   5      607.70      532.69      6.52 o 
   2  -3   5     2849.31     3125.71     39.66 o 
   3  -3   5        7.04        6.72      3.18 o 
   4  -3   5       67.27       60.77     10.94 o 
   5  -3   5        3.81        0.78      3.27 o 
   6  -3   5      788.27      769.37     37.57 o 
   7  -3   5       18.36       13.61      4.68 o 
   8  -3   5      111.82       96.69     10.12 o 
   9  -3   5      307.44      302.91     19.95 o 
  -8  -2   5        1.05        7.49      4.44 o 
  -7  -2   5      263.41      244.50     19.40 o 
  -6  -2   5      377.95      355.05     11.72 o 
  -5  -2   5       78.53       79.25      4.64 o 
  -4  -2   5     1711.75     1877.58     19.52 o 
  -3  -2   5      421.57      423.98      6.77 o 
  -2  -2   5      673.75      703.14      6.94 o 
  -1  -2   5       13.64       18.53      2.32 o 
   0  -2   5      149.94      134.40      3.11 o 
   1  -2   5      599.62      509.99     10.04 o 
   2  -2   5     3221.24     3139.19     22.31 o 
   3  -2   5      165.45      144.18      5.64 o 
   4  -2   5      304.95      266.53      6.96 o 
   5  -2   5        0.44        1.54      3.01 o 
   6  -2   5       20.10       29.81      5.06 o 
   7  -2   5      143.76      127.13     12.44 o 
   8  -2   5      405.06      361.70     35.39 o 
   9  -2   5       20.19       25.23     14.47 o 
  -9  -1   5      135.32      118.03     17.43 o 
  -8  -1   5       73.28       70.61     14.87 o 
  -7  -1   5        7.87       13.39      5.42 o 
  -6  -1   5       40.42       31.80      4.22 o 
  -5  -1   5      149.78      150.91      3.75 o 
  -4  -1   5     1980.62     2031.92     22.02 o 
  -3  -1   5     1005.60      940.07      9.06 o 
  -2  -1   5     1241.80     1165.28      9.17 o 
  -1  -1   5      250.85      170.55      3.77 o 
   0  -1   5       77.75       94.29      4.32 o 
   1  -1   5      271.87      278.42      5.93 o 
   2  -1   5      286.44      258.78      7.87 o 
   3  -1   5      867.18      834.78     26.71 o 
   4  -1   5      259.03      252.69     10.40 o 
   5  -1   5      747.70      725.25     14.02 o 
   6  -1   5       40.34       40.21      8.60 o 
   7  -1   5        0.98        4.91      2.71 o 
   8  -1   5       78.45       69.72     11.68 o 
  -9   0   5      315.15      329.90     46.14 o 
  -8   0   5      182.91      175.23     14.43 o 
  -7   0   5      587.59      592.38     10.95 o 
  -6   0   5      435.39      418.21      5.45 o 
  -5   0   5      189.86      192.81      8.30 o 
  -4   0   5       87.47       80.22      5.14 o 
  -3   0   5     5065.19     5247.13     36.28 o 
  -2   0   5     1161.92     1116.56      7.58 o 
  -1   0   5     1485.73     1563.03     10.47 o 
   0   0   5      707.04      712.89     11.72 o 
   1   0   5       57.52       82.15      7.57 o 
   2   0   5       34.56       26.81      6.96 o 
   3   0   5      469.23      441.99     12.69 o 
   4   0   5      260.79      261.66      9.07 o 
   5   0   5     2193.35     2325.95     24.58 o 
   6   0   5       11.07       11.80      3.69 o 
   7   0   5       92.73       74.62     18.18 o 
   8   0   5       47.48       37.24      9.34 o 
 -10   1   5        7.63       23.20     12.06 o 
  -9   1   5      479.69      499.29     51.66 o 
  -8   1   5       34.32       44.12      9.83 o 
  -7   1   5      374.51      377.40      9.42 o 
  -6   1   5      629.10      646.27      6.77 o 
  -5   1   5     1458.59     1497.61     12.39 o 
  -4   1   5      104.64      116.48      4.26 o 
  -3   1   5      259.85      252.77      3.85 o 
  -2   1   5     3613.15     3770.39     28.02 o 
  -1   1   5     4323.64     4375.97     22.44 o 
   0   1   5     1893.04     1751.79     16.60 o 
   1   1   5     1132.69      998.59     16.57 o 
   2   1   5      203.28      213.84      8.34 o 
   3   1   5       35.97       36.56      5.59 o 
   4   1   5       37.68       40.71      6.70 o 
   5   1   5        1.73        2.36      4.27 o 
   6   1   5     1424.12     1372.63     30.54 o 
   7   1   5      334.21      337.52     35.05 o 
 -10   2   5       73.27       36.84     27.44 o 
  -9   2   5       15.14        8.12      8.97 o 
  -8   2   5      487.72      480.43     17.33 o 
  -7   2   5      217.97      207.72      7.15 o 
  -6   2   5      224.07      207.74      2.26 o 
  -5   2   5     2773.51     2894.75     84.73 o 
  -4   2   5      636.12      620.70     13.13 o 
  -3   2   5        3.04        2.88      1.10 o 
  -2   2   5      719.52      734.38      8.81 o 
  -1   2   5      184.89      188.11      7.42 o 
   0   2   5     2140.39     2123.28     16.17 o 
   1   2   5     1194.00     1312.77     19.46 o 
   2   2   5     1360.76     1336.91     18.03 o 
   3   2   5      180.18      182.12      9.31 o 
   4   2   5       47.11       55.50      7.17 o 
   5   2   5       11.12       10.87      3.84 o 
   6   2   5      472.97      445.62     17.51 o 
   7   2   5      226.47      203.45     33.09 o 
 -10   3   5      342.36      333.15     38.03 o 
  -9   3   5        5.97        5.36      2.65 o 
  -8   3   5       58.37       50.07     10.06 o 
  -7   3   5       13.35       17.75      5.87 o 
  -6   3   5      592.53      611.95     17.29 o 
  -5   3   5      958.42      951.30     31.96 o 
  -4   3   5      247.54      259.03      9.67 o 
  -3   3   5      138.18      153.96      4.73 o 
  -2   3   5     1626.11     1732.15     14.75 o 
  -1   3   5      108.01       99.63      7.61 o 
   0   3   5       35.81       27.58      5.70 o 
   1   3   5     1827.91     1924.13     42.08 o 
   2   3   5      816.88      837.24     11.93 o 
   3   3   5      423.87      480.19     13.90 o 
   4   3   5       93.28       96.87     13.06 o 
   5   3   5       12.65        7.37      6.93 o 
   6   3   5        5.23        6.17      6.58 o 
 -10   4   5       13.97       11.75      6.64 o 
  -9   4   5      132.04      125.45     12.97 o 
  -8   4   5      186.92      190.30     13.11 o 
  -7   4   5        3.58        2.38      2.30 o 
  -6   4   5        2.35        5.19      5.12 o 
  -5   4   5      156.29      156.37     18.84 o 
  -4   4   5      159.54      156.65      3.28 o 
  -3   4   5      287.67      291.58      6.74 o 
  -2   4   5        2.39        3.96      5.41 o 
  -1   4   5      204.97      195.65     10.77 o 
   0   4   5       33.01       23.71      4.24 o 
   1   4   5      742.25      769.98     14.22 o 
   2   4   5      142.63      145.78     10.31 o 
   3   4   5        1.55        6.55      3.88 o 
   4   4   5      332.77      334.84     14.03 o 
   5   4   5      171.42      143.88     32.57 o 
 -10   5   5        4.37        4.95      3.26 o 
  -9   5   5      343.05      367.24     14.00 o 
  -8   5   5       21.93       20.74      6.01 o 
  -7   5   5      492.57      482.15     21.40 o 
  -6   5   5       22.79       37.68      6.08 o 
  -5   5   5        1.02        9.01      5.79 o 
  -4   5   5       28.84       20.40      3.55 o 
  -3   5   5       52.41       43.12      6.59 o 
  -2   5   5        6.99        9.58      5.12 o 
  -1   5   5       67.59       92.94     14.03 o 
   0   5   5       81.05       71.55     12.81 o 
   1   5   5       58.13       50.42      8.26 o 
   2   5   5      166.04      166.03     18.66 o 
   3   5   5      177.82      204.74     21.70 o 
   4   5   5       98.43       85.51     22.77 o 
 -10   6   5       12.13        8.38      3.36 o 
  -9   6   5      231.16      213.83     15.94 o 
  -8   6   5      151.64      188.99     27.55 o 
  -7   6   5      187.67      176.62      9.44 o 
  -6   6   5      363.12      343.99     23.83 o 
  -5   6   5       10.23       10.34      3.05 o 
  -4   6   5        8.32        7.81      4.91 o 
  -3   6   5       17.82       12.14      3.73 o 
  -2   6   5       10.57        8.20      3.70 o 
  -1   6   5      660.52      659.26     16.89 o 
   0   6   5      114.05       98.85     16.03 o 
   1   6   5        8.96       10.33      4.73 o 
   2   6   5       25.34       20.20      5.17 o 
   3   6   5       38.19       32.16      9.30 o 
  -9   7   5       73.20       60.62     16.86 o 
  -8   7   5       50.82       67.00      8.35 o 
  -7   7   5       99.36      118.46      8.33 o 
  -6   7   5      696.54      759.17     13.71 o 
  -5   7   5      295.78      315.11     16.24 o 
  -4   7   5        3.23        4.16      2.07 o 
  -3   7   5       67.44       63.25      9.42 o 
  -2   7   5        5.45        9.51      4.61 o 
  -1   7   5      254.57      255.52     11.43 o 
   0   7   5       75.71       55.29     12.82 o 
   1   7   5       56.18       61.62     12.39 o 
  -8   8   5        0.53        0.00      8.30 o 
  -7   8   5      305.26      276.15     39.09 o 
  -6   8   5      232.70      217.30     22.82 o 
  -5   8   5      264.20      256.92     22.52 o 
  -4   8   5      214.11      187.48     14.45 o 
  -3   8   5       12.08       10.71      2.80 o 
  -2   8   5        3.58        4.68      2.83 o 
  -1   8   5       35.61       36.55      6.61 o 
  -6   9   5        0.37        7.46      7.09 o 
  -5   9   5      157.83      160.17     23.94 o 
  -4   9   5      139.76      111.70     42.44 o 
   2 -11   6      167.71      196.05     24.10 o 
   3 -11   6      312.90      280.48     40.05 o 
   4 -11   6        4.23        7.87      9.34 o 
   5 -11   6       56.14       37.74     20.93 o 
   6 -11   6       16.08       19.38     11.45 o 
   7 -11   6       74.17       70.24     24.41 o 
   0 -10   6       35.16       20.06     15.76 o 
   1 -10   6      225.55      222.83     24.02 o 
   2 -10   6      172.37      170.01     33.28 o 
   3 -10   6      210.92      217.58     34.57 o 
   4 -10   6      293.92      316.40     16.62 o 
   5 -10   6       28.20       12.67      7.63 o 
   6 -10   6       20.17       12.39     10.63 o 
   7 -10   6       38.50       48.06     18.26 o 
   8 -10   6        2.54        3.13      7.77 o 
  -2  -9   6      136.34      148.40     17.20 o 
  -1  -9   6        9.26        6.65      3.85 o 
   0  -9   6        0.32        9.43      5.92 o 
   1  -9   6      359.98      315.83     45.40 o 
   2  -9   6      438.24      472.65     20.08 o 
   3  -9   6      408.39      406.79     17.74 o 
   4  -9   6      369.83      411.47     17.56 o 
   5  -9   6      601.62      656.32     21.26 o 
   6  -9   6       66.64       79.01     26.43 o 
   7  -9   6       31.15       35.90     11.16 o 
   8  -9   6       21.71       21.65     10.28 o 
   9  -9   6       24.36       24.47      7.93 o 
  -3  -8   6       30.72       21.36      7.80 o 
  -2  -8   6      337.39      327.23     12.11 o 
  -1  -8   6      125.67      116.92     14.13 o 
   0  -8   6       36.38       46.63     10.56 o 
   1  -8   6      840.80      797.05     33.65 o 
   2  -8   6      248.14      235.40     10.06 o 
   3  -8   6      383.15      373.36     31.24 o 
   4  -8   6      144.45      137.97     11.33 o 
   5  -8   6      671.77      673.49     18.01 o 
   6  -8   6      427.85      415.19     16.16 o 
   7  -8   6      524.06      495.40     15.65 o 
   8  -8   6      142.45      154.09     22.58 o 
   9  -8   6       42.24       40.06     10.58 o 
  -5  -7   6      123.96      107.58     28.92 o 
  -4  -7   6      343.44      352.02     22.13 o 
  -3  -7   6       92.82       84.47     19.42 o 
  -2  -7   6       47.74       61.62     15.57 o 
  -1  -7   6      884.86      875.22     21.04 o 
   0  -7   6     1750.76     1757.13     18.08 o 
   1  -7   6      618.12      657.01      9.84 o 
   2  -7   6      112.60       94.37      6.64 o 
   3  -7   6      239.46      264.78     29.46 o 
   4  -7   6      572.15      527.22     17.00 o 
   5  -7   6     1239.83     1283.64     26.97 o 
   6  -7   6       78.80       86.98     17.60 o 
   7  -7   6     1312.21     1195.75     20.41 o 
   8  -7   6      549.30      547.39     14.99 o 
   9  -7   6       31.58       47.09     13.25 o 
  10  -7   6       19.56       12.61      6.48 o 
  -5  -6   6      231.46      265.87     44.37 o 
  -4  -6   6      507.77      545.17     22.02 o 
  -3  -6   6       18.70       18.82      5.06 o 
  -2  -6   6      193.06      189.58      9.23 o 
  -1  -6   6       25.13       48.14      6.98 o 
   0  -6   6     1305.92     1290.45     38.01 o 
   1  -6   6      979.22      944.21     11.99 o 
   2  -6   6      794.39      783.52     17.37 o 
   3  -6   6       47.02       48.92      2.62 o 
   4  -6   6       42.76       53.68      5.72 o 
   5  -6   6      121.26      101.25      6.02 o 
   6  -6   6        1.25        0.95      1.79 o 
   7  -6   6     1623.14     1620.84     16.43 o 
   8  -6   6      836.63      877.91     14.74 o 
   9  -6   6      157.30      163.53     15.32 o 
  10  -6   6      265.08      258.39     19.01 o 
  -6  -5   6       75.57       71.66     15.06 o 
  -5  -5   6      385.10      375.08     16.63 o 
  -4  -5   6       28.09       31.85      5.67 o 
  -3  -5   6      362.54      394.92      7.91 o 
  -2  -5   6       86.89       85.76      7.47 o 
  -1  -5   6      674.94      688.20     11.44 o 
   0  -5   6     1081.49     1046.59     12.60 o 
   1  -5   6      113.59      121.41      6.23 o 
   2  -5   6     2078.44     2136.78     24.48 o 
   3  -5   6      807.68      741.89     10.88 o 
   4  -5   6       93.10       80.00      7.74 o 
   5  -5   6      315.67      286.43      8.81 o 
   6  -5   6      123.28      145.53      9.25 o 
   7  -5   6        6.03        4.96      2.69 o 
   8  -5   6      302.10      296.43     11.27 o 
   9  -5   6      464.69      521.81     19.46 o 
  -7  -4   6       67.14       64.93     19.86 o 
  -6  -4   6        2.19        7.59      3.29 o 
  -5  -4   6      555.72      547.41     32.92 o 
  -4  -4   6      143.24      154.86      7.41 o 
  -3  -4   6      178.21      154.28      7.56 o 
  -2  -4   6       54.66       53.71      8.76 o 
  -1  -4   6       85.63       68.74      7.83 o 
   0  -4   6      531.98      564.37      7.76 o 
   1  -4   6      468.27      425.74      6.13 o 
   2  -4   6      697.44      784.83      9.39 o 
   3  -4   6      281.84      242.97      5.02 o 
   4  -4   6       29.04       31.04      4.88 o 
   5  -4   6     1226.69     1310.97     22.13 o 
   6  -4   6      172.07      158.08      8.74 o 
   7  -4   6       35.86       48.69      8.16 o 
   8  -4   6       44.72       36.67      7.58 o 
   9  -4   6      322.38      340.08     24.53 o 
  -8  -3   6      203.59      221.20     22.40 o 
  -7  -3   6       52.81       53.25     14.99 o 
  -6  -3   6     1118.47     1022.58     28.55 o 
  -5  -3   6      635.73      632.82     16.37 o 
  -4  -3   6      114.51      113.83      6.82 o 
  -3  -3   6       28.84       42.56      6.04 o 
  -2  -3   6      783.27      783.07     10.11 o 
  -1  -3   6       48.42       23.76      6.66 o 
   0  -3   6      816.69      858.10     10.42 o 
   1  -3   6      677.23      725.68      9.97 o 
   2  -3   6       69.05       66.10      7.84 o 
   3  -3   6       23.82        9.74      3.16 o 
   4  -3   6        3.98        2.51      3.48 o 
   5  -3   6     2449.04     2443.75     29.51 o 
   6  -3   6      298.76      317.32     14.83 o 
   7  -3   6       34.79       27.48      4.74 o 
   8  -3   6       33.01       27.55      5.70 o 
   9  -3   6       11.43       24.12     11.71 o 
  -8  -2   6      237.06      223.91     18.86 o 
  -7  -2   6      467.82      482.23     20.34 o 
  -6  -2   6      780.18      831.35     26.65 o 
  -5  -2   6        4.59        3.97      2.93 o 
  -4  -2   6        8.23       13.14      3.24 o 
  -3  -2   6      104.09      127.57      5.23 o 
  -2  -2   6      623.66      597.19      6.60 o 
  -1  -2   6      120.80      120.89      8.10 o 
   0  -2   6     1679.64     1633.48     21.84 o 
   1  -2   6      130.35      123.74      8.75 o 
   2  -2   6      632.30      592.86     10.21 o 
   3  -2   6      235.97      261.40      7.41 o 
   4  -2   6      740.75      720.08     10.90 o 
   5  -2   6      703.61      734.56     17.83 o 
   6  -2   6      156.60      170.95     13.79 o 
   7  -2   6       46.84       39.41      6.94 o 
   8  -2   6      122.05      114.03     20.02 o 
   9  -2   6        2.42       12.16      9.08 o 
  -9  -1   6       11.69       15.15     11.24 o 
  -8  -1   6      217.83      218.07     10.63 o 
  -7  -1   6      930.15      952.08     17.62 o 
  -6  -1   6      813.85      859.54     20.48 o 
  -5  -1   6      288.23      280.73      5.16 o 
  -4  -1   6      445.75      460.63      8.34 o 
  -3  -1   6     1544.97     1540.78      9.83 o 
  -2  -1   6       14.84       19.56      3.98 o 
  -1  -1   6      484.58      443.34     10.29 o 
   0  -1   6     4154.71     4061.64     33.08 o 
   1  -1   6     1382.52     1430.84     16.56 o 
   2  -1   6      280.65      309.11     10.17 o 
   3  -1   6      595.41      624.84     13.87 o 
   4  -1   6       52.41       52.32      6.94 o 
   5  -1   6      948.57     1012.44     18.90 o 
   6  -1   6      210.61      215.25     12.34 o 
   7  -1   6       98.95      110.60     14.39 o 
   8  -1   6      290.53      297.88     21.79 o 
  -9   0   6       10.72       11.14      9.02 o 
  -8   0   6        0.09        7.31      3.55 o 
  -7   0   6      298.53      293.61      7.79 o 
  -6   0   6       98.29       99.75      6.28 o 
  -5   0   6     3166.41     3388.29     29.05 o 
  -4   0   6     2173.02     2107.58     11.47 o 
  -3   0   6     1047.64     1013.75      7.85 o 
  -2   0   6      460.90      413.49      5.71 o 
  -1   0   6       20.53       20.31      3.33 o 
   0   0   6      637.38      610.50      8.35 o 
   1   0   6      946.09      908.40     23.12 o 
   2   0   6       23.73       47.14      6.94 o 
   3   0   6     3673.42     3775.75     39.91 o 
   4   0   6      506.92      499.87     15.39 o 
   5   0   6        0.14        4.08      4.63 o 
   6   0   6      587.76      581.51     10.63 o 
   7   0   6      148.65      141.56     27.30 o 
 -10   1   6       38.52       28.05      7.38 o 
  -9   1   6      205.30      184.18     48.31 o 
  -8   1   6      100.75       95.39     32.01 o 
  -7   1   6       79.37       88.29      7.50 o 
  -6   1   6        0.29        0.00      2.05 o 
  -5   1   6      817.00      773.75      8.54 o 
  -4   1   6      711.74      686.37      9.69 o 
  -3   1   6     1421.20     1488.82      9.77 o 
  -2   1   6     5621.13     6042.19     76.26 o 
  -1   1   6        5.30        7.26      2.40 o 
   0   1   6       27.17       23.33      5.30 o 
   1   1   6      263.91      258.68     10.40 o 
   2   1   6     1301.01     1402.12     20.35 o 
   3   1   6      357.01      342.18     15.96 o 
   4   1   6      520.27      516.44     12.83 o 
   5   1   6      215.89      211.25     16.19 o 
   6   1   6        7.92       13.32      6.97 o 
   7   1   6       64.19       60.09     14.56 o 
 -10   2   6      302.32      316.10     16.83 o 
  -9   2   6       17.26       15.62      7.01 o 
  -8   2   6       83.22       97.09     15.97 o 
  -7   2   6        3.01        4.63      4.13 o 
  -6   2   6       33.20       40.26      7.59 o 
  -5   2   6       52.99       48.52      9.88 o 
  -4   2   6        2.54        6.92      3.71 o 
  -3   2   6       58.44       66.37      4.20 o 
  -2   2   6    15624.06    15837.45     49.26 o 
  -1   2   6        9.72       16.14      4.09 o 
   0   2   6      112.62       97.29      6.36 o 
   1   2   6      101.79      112.03     16.28 o 
   2   2   6        9.47        7.67      4.33 o 
   3   2   6       44.05       34.24      8.98 o 
   4   2   6      345.77      348.39     12.95 o 
   5   2   6       50.49       44.16     10.29 o 
   6   2   6      209.66      213.15     23.26 o 
 -10   3   6       22.32       17.46      9.16 o 
  -9   3   6       41.95       45.99      9.04 o 
  -8   3   6      112.61      119.89     20.23 o 
  -7   3   6       82.00       75.11     15.32 o 
  -6   3   6       47.45       72.17     10.63 o 
  -5   3   6       69.46       62.34     10.14 o 
  -4   3   6        2.63        0.00      6.57 o 
  -3   3   6      616.42      628.22      7.48 o 
  -2   3   6      546.15      580.41      8.14 o 
  -1   3   6       87.52       96.84     10.31 o 
   0   3   6      271.26      269.14      8.35 o 
   1   3   6      280.62      298.29     10.55 o 
   2   3   6       97.12      117.67     13.10 o 
   3   3   6       24.68       17.14      5.28 o 
   4   3   6       26.29       25.73      5.17 o 
   5   3   6      295.64      343.55     32.96 o 
 -10   4   6      235.20      223.92     18.26 o 
  -9   4   6       12.40       15.44      4.65 o 
  -8   4   6       29.01       26.33      9.06 o 
  -7   4   6      534.50      570.67     29.94 o 
  -6   4   6       12.41       11.48      4.31 o 
  -5   4   6       56.38       70.21     10.43 o 
  -4   4   6       23.21       26.59      3.03 o 
  -3   4   6      242.89      217.90      7.16 o 
  -2   4   6       11.52       10.33      6.02 o 
  -1   4   6      261.18      246.95     16.12 o 
   0   4   6      262.36      256.67     10.20 o 
   1   4   6      267.23      290.66      9.14 o 
   2   4   6       63.94       55.92      7.09 o 
   3   4   6       93.48       89.70      9.56 o 
   4   4   6        6.04       18.63      8.11 o 
 -10   5   6       40.48       34.45     11.46 o 
  -9   5   6      130.75      139.68     18.72 o 
  -8   5   6       23.84       20.11      8.35 o 
  -7   5   6       58.18       43.89      7.59 o 
  -6   5   6      361.10      387.97     11.23 o 
  -5   5   6       76.89       79.15     15.67 o 
  -4   5   6      594.45      547.24     12.74 o 
  -3   5   6       14.13       12.95      4.88 o 
  -2   5   6       10.74       10.24      4.74 o 
  -1   5   6      143.18      170.79      8.85 o 
   0   5   6      122.74      107.84     11.98 o 
   1   5   6       18.21       21.66      7.11 o 
   2   5   6      202.67      191.69     15.06 o 
   3   5   6       50.51       56.36      7.19 o 
  -9   6   6      164.74      159.98     12.99 o 
  -8   6   6       12.53       10.44      6.15 o 
  -7   6   6       35.07       28.69      7.07 o 
  -6   6   6      259.86      276.05     26.93 o 
  -5   6   6      213.95      210.44     10.17 o 
  -4   6   6      153.83      167.89     10.01 o 
  -3   6   6       69.61       91.14      9.36 o 
  -2   6   6      208.39      221.94     10.95 o 
  -1   6   6       67.98       51.10      7.69 o 
   0   6   6        5.10       16.38      8.69 o 
   1   6   6        1.16        4.50      3.02 o 
   2   6   6      381.46      388.28     15.47 o 
  -9   7   6      411.08      430.79     36.41 o 
  -8   7   6       53.50       37.39     18.54 o 
  -7   7   6        2.44        6.57      3.49 o 
  -6   7   6        1.70        4.57      4.31 o 
  -5   7   6       61.83       44.01     13.88 o 
  -4   7   6      246.64      218.84     10.12 o 
  -3   7   6       99.83       70.85     13.68 o 
  -2   7   6      107.56       92.17     11.58 o 
  -1   7   6       38.34       22.84      5.20 o 
   0   7   6       99.11       99.73     22.09 o 
  -8   8   6       53.04       56.14     22.16 o 
  -7   8   6       29.82       32.67     11.47 o 
  -6   8   6      134.39      150.16     11.85 o 
  -5   8   6        0.49        7.29      4.33 o 
  -4   8   6       33.26       18.28     10.91 o 
  -3   8   6       26.68       21.70      7.04 o 
  -2   8   6       75.17       64.79     12.12 o 
   2 -11   7        2.68       12.16      6.39 o 
   3 -11   7        7.28        0.00      8.81 o 
   4 -11   7      104.72      133.76     14.68 o 
   5 -11   7       71.20       72.19     37.29 o 
   6 -11   7      143.63      124.05     19.38 o 
   7 -11   7        1.35       12.40      5.67 o 
   0 -10   7      171.86      153.55     14.46 o 
   1 -10   7      103.37       84.44     18.87 o 
   2 -10   7       49.75       65.76     15.61 o 
   3 -10   7       60.45       49.21     18.48 o 
   4 -10   7       93.03       72.39     27.29 o 
   5 -10   7       97.90       93.94     13.15 o 
   6 -10   7      331.74      333.32     21.01 o 
   7 -10   7      316.05      339.90     20.80 o 
   8 -10   7        2.89        3.49      6.09 o 
  -2  -9   7       66.14       59.50     17.88 o 
  -1  -9   7      132.75      123.42     18.36 o 
   0  -9   7       61.93       55.37     12.33 o 
   1  -9   7      424.51      419.52     12.78 o 
   2  -9   7      235.90      192.37     13.79 o 
   3  -9   7      261.61      250.31     20.72 o 
   4  -9   7      304.93      269.79     21.61 o 
   5  -9   7       92.81       82.61     20.47 o 
   6  -9   7      257.66      258.77     41.72 o 
   7  -9   7       42.99       39.69     10.53 o 
   8  -9   7      140.59      129.77     17.42 o 
   9  -9   7      178.90      173.31     14.65 o 
  -3  -8   7      222.80      211.61     13.85 o 
  -2  -8   7      179.08      178.52      7.04 o 
  -1  -8   7       42.93       51.77      7.31 o 
   0  -8   7      137.20      108.79     20.18 o 
   1  -8   7       53.10       52.22      9.44 o 
   2  -8   7      140.97      151.77      6.02 o 
   3  -8   7      371.97      419.72     18.35 o 
   4  -8   7     2564.32     2581.06     31.01 o 
   5  -8   7        3.21        4.56      4.26 o 
   6  -8   7       78.72       74.16     15.47 o 
   7  -8   7      158.91      154.45     20.05 o 
   8  -8   7      312.58      358.27     15.02 o 
   9  -8   7      187.67      173.45     14.35 o 
  -4  -7   7       34.03       24.70     13.50 o 
  -3  -7   7      541.07      605.81     45.24 o 
  -2  -7   7      465.15      497.58     17.17 o 
  -1  -7   7        1.39        1.70      3.78 o 
   0  -7   7       17.96       21.18      4.39 o 
   1  -7   7       57.28       66.55     11.06 o 
   2  -7   7      168.27      153.74      3.84 o 
   3  -7   7      652.58      629.90      8.19 o 
   4  -7   7      865.82      835.23     17.72 o 
   5  -7   7      938.77      990.26     17.23 o 
   6  -7   7       45.90       64.91      7.04 o 
   7  -7   7        3.17        0.63      5.85 o 
   8  -7   7       28.25       15.87      5.01 o 
   9  -7   7       41.26       47.01     14.04 o 
  -5  -6   7        0.17        2.83      5.14 o 
  -4  -6   7       28.69       36.82      8.91 o 
  -3  -6   7      137.29      132.31     15.78 o 
  -2  -6   7      265.80      311.62     15.27 o 
  -1  -6   7     1650.56     1793.61     20.69 o 
   0  -6   7      365.80      306.42      7.77 o 
   1  -6   7      306.92      308.80      8.08 o 
   2  -6   7       66.03       84.36      6.43 o 
   3  -6   7      523.41      523.94      5.99 o 
   4  -6   7      348.88      351.93      8.58 o 
   5  -6   7       80.84       79.14     11.98 o 
   6  -6   7        4.70       10.79      3.07 o 
   7  -6   7      772.15      759.00     20.82 o 
   8  -6   7        1.36        7.80      3.14 o 
   9  -6   7       64.99       44.44      9.69 o 
  -6  -5   7        4.41        6.01      3.85 o 
  -5  -5   7       33.75       27.61      8.90 o 
  -4  -5   7       51.25       60.69      7.88 o 
  -3  -5   7      162.83      139.39     12.37 o 
  -2  -5   7     1035.82      961.16     27.20 o 
  -1  -5   7      254.06      238.75      8.47 o 
   0  -5   7      422.08      470.54     19.92 o 
   1  -5   7      437.31      436.89     11.56 o 
   2  -5   7       10.53        7.15      2.74 o 
   3  -5   7      118.01      120.06      7.27 o 
   4  -5   7      392.93      381.53      6.48 o 
   5  -5   7      470.01      482.97     14.38 o 
   6  -5   7       40.66       49.83      7.12 o 
   7  -5   7      142.05      137.83     19.48 o 
   8  -5   7      268.32      284.31     35.76 o 
   9  -5   7       10.13        5.93      4.34 o 
  -7  -4   7        1.04       11.34      3.96 o 
  -6  -4   7      307.54      273.83     18.12 o 
  -5  -4   7      292.81      289.23     20.44 o 
  -4  -4   7       68.48       45.73     11.93 o 
  -3  -4   7       32.06       27.18      5.17 o 
  -2  -4   7      128.02      136.67      8.58 o 
  -1  -4   7      337.48      342.21      8.81 o 
   0  -4   7      883.16      871.54     25.76 o 
   1  -4   7      666.21      603.13     14.92 o 
   2  -4   7     1772.95     1816.35     25.49 o 
   3  -4   7      213.53      207.76      9.85 o 
   4  -4   7      190.82      201.63     12.01 o 
   5  -4   7      651.66      637.61     12.58 o 
   6  -4   7       74.28       73.98     11.77 o 
   7  -4   7        2.32        4.37      2.81 o 
   8  -4   7      398.67      411.92     10.32 o 
   9  -4   7       21.23       26.86      8.42 o 
  -8  -3   7       47.93       40.88     11.08 o 
  -7  -3   7      108.48       96.04     21.54 o 
  -6  -3   7      179.61      175.78     14.21 o 
  -5  -3   7      155.16      152.51      8.58 o 
  -4  -3   7      485.31      469.00      9.43 o 
  -3  -3   7     1067.79     1067.66     21.53 o 
  -2  -3   7      103.85      107.43      6.55 o 
  -1  -3   7      592.32      599.30      8.56 o 
   0  -3   7      111.78      103.22     12.43 o 
   1  -3   7     2789.89     2839.38     17.59 o 
   2  -3   7     3136.08     3254.33     17.42 o 
   3  -3   7       81.89       86.94      6.45 o 
   4  -3   7        9.40        5.39      2.78 o 
   5  -3   7      589.26      620.69     16.78 o 
   6  -3   7        5.53        9.04      2.60 o 
   7  -3   7       40.11       31.51      8.56 o 
   8  -3   7      474.29      472.31     10.89 o 
   9  -3   7       61.02       43.99     16.83 o 
  -8  -2   7      128.54      125.16     15.30 o 
  -7  -2   7      233.42      229.81     19.56 o 
  -6  -2   7        0.39        2.78      2.08 o 
  -5  -2   7      131.99      142.65      9.00 o 
  -4  -2   7     1187.67     1197.26     16.71 o 
  -3  -2   7     1936.14     2038.73     27.23 o 
  -2  -2   7       69.27       67.63     10.66 o 
  -1  -2   7        3.08       13.01      5.04 o 
   0  -2   7      321.84      320.95      7.42 o 
   1  -2   7        4.10        9.23      4.85 o 
   2  -2   7     1989.22     1946.68     28.31 o 
   3  -2   7     2359.01     2300.94     27.74 o 
   4  -2   7      683.25      670.69     15.08 o 
   5  -2   7      575.53      570.39     17.59 o 
   6  -2   7       11.83       11.93      3.18 o 
   7  -2   7       98.01       84.08     10.64 o 
   8  -2   7      147.34      145.62     19.59 o 
  -9  -1   7      197.71      205.09     30.64 o 
  -8  -1   7      393.53      412.45     29.72 o 
  -7  -1   7      693.79      706.90     12.80 o 
  -6  -1   7       71.38       93.45      9.01 o 
  -5  -1   7      207.56      202.10      6.67 o 
  -4  -1   7     1261.84     1331.05     22.26 o 
  -3  -1   7      426.49      437.36      5.72 o 
  -2  -1   7       86.17       73.19      4.88 o 
  -1  -1   7     2349.20     2372.37     26.10 o 
   0  -1   7     1132.57     1024.33     14.22 o 
   1  -1   7      130.17      129.54      7.71 o 
   2  -1   7       28.44       45.06      6.19 o 
   3  -1   7     1514.20     1511.94     31.05 o 
   4  -1   7     1148.93     1169.70     18.51 o 
   5  -1   7      889.86      868.18     16.77 o 
   6  -1   7       64.51       63.99     11.24 o 
   7  -1   7      256.96      241.55     17.32 o 
   8  -1   7       10.06       11.63      6.47 o 
  -9   0   7      319.61      311.17     54.30 o 
  -8   0   7      684.62      788.67     23.28 o 
  -7   0   7      125.21      115.65      7.76 o 
  -6   0   7      333.11      289.16      7.19 o 
  -5   0   7      842.41      843.05     11.38 o 
  -4   0   7       38.79       38.08      5.36 o 
  -3   0   7      178.59      156.42      4.65 o 
  -2   0   7      445.15      440.34      7.21 o 
  -1   0   7      940.05      935.46     10.98 o 
   0   0   7      314.67      340.82     12.93 o 
   1   0   7      735.99      770.75     10.86 o 
   2   0   7       24.49       23.07      5.64 o 
   3   0   7      129.92      143.35     12.38 o 
   4   0   7     1039.82     1127.77     19.31 o 
   5   0   7      400.94      411.79     19.96 o 
   6   0   7      632.71      698.06     14.99 o 
   7   0   7      225.09      216.98     22.46 o 
  -9   1   7       49.21       46.49     11.96 o 
  -8   1   7       11.09       12.17      3.26 o 
  -7   1   7      234.25      266.58     15.44 o 
  -6   1   7      649.29      654.35      8.22 o 
  -5   1   7      224.29      218.96      6.44 o 
  -4   1   7       12.06        8.69      2.36 o 
  -3   1   7      243.66      241.75      5.43 o 
  -2   1   7     2495.60     2630.83     15.06 o 
  -1   1   7       57.40       77.26     10.89 o 
   0   1   7        9.16       14.96      4.44 o 
   1   1   7     1094.02     1122.28     16.16 o 
   2   1   7      165.29      184.89     10.63 o 
   3   1   7       25.99       24.85      7.86 o 
   4   1   7       50.25       46.54      7.76 o 
   5   1   7       26.19       26.30      6.14 o 
   6   1   7      597.31      616.36     32.13 o 
 -10   2   7       95.88       81.71     30.89 o 
  -9   2   7       28.54       31.65     11.28 o 
  -8   2   7       16.34       19.27      6.43 o 
  -7   2   7       44.16       49.66     12.90 o 
  -6   2   7      432.70      428.13     12.92 o 
  -5   2   7       20.76       31.15      7.91 o 
  -4   2   7      270.67      285.40      8.36 o 
  -3   2   7      373.96      396.37      8.89 o 
  -2   2   7       78.61       98.32     10.29 o 
  -1   2   7       21.97       26.81      6.59 o 
   0   2   7      102.73      132.11     12.21 o 
   1   2   7      766.85      792.20     13.85 o 
   2   2   7        2.30        5.91      5.26 o 
   3   2   7        2.96        4.17      4.54 o 
   4   2   7      118.28      105.34     17.75 o 
   5   2   7       80.09       69.41     14.57 o 
   6   2   7       84.54       73.41     15.22 o 
 -10   3   7      254.58      234.47     24.55 o 
  -9   3   7       12.84        9.42      4.40 o 
  -8   3   7        1.41        4.98      4.72 o 
  -7   3   7      114.02      103.59      9.70 o 
  -6   3   7       19.93       19.96      7.94 o 
  -5   3   7       35.43       37.64      8.76 o 
  -4   3   7       40.19       26.74      3.25 o 
  -3   3   7      577.79      552.40      8.06 o 
  -2   3   7      242.16      247.53     10.79 o 
  -1   3   7       82.09       78.73      7.84 o 
   0   3   7       47.00       40.14      8.35 o 
   1   3   7      374.31      382.34     15.66 o 
   2   3   7        2.66        4.72      3.92 o 
   3   3   7      170.05      185.82     10.76 o 
   4   3   7        7.42        7.36      9.28 o 
   5   3   7       19.47       15.43      5.54 o 
 -10   4   7        8.27       10.67      4.97 o 
  -9   4   7      882.67      941.95     49.40 o 
  -8   4   7       34.45       38.04      7.78 o 
  -7   4   7        0.73        5.69      4.39 o 
  -6   4   7       12.31        7.27      5.69 o 
  -5   4   7       24.70       23.72      7.91 o 
  -4   4   7      292.32      348.60     13.99 o 
  -3   4   7      633.68      654.49      9.21 o 
  -2   4   7      166.09      159.88      8.00 o 
  -1   4   7      358.83      374.81     17.51 o 
   0   4   7        0.35        7.64      4.21 o 
   1   4   7        7.91        1.98      4.69 o 
   2   4   7       85.41       70.79     14.91 o 
   3   4   7       48.53       61.38     14.58 o 
   4   4   7       21.11       14.86      5.92 o 
  -9   5   7      221.73      215.16     18.44 o 
  -8   5   7      235.91      219.74     17.73 o 
  -7   5   7      268.64      285.79     20.31 o 
  -6   5   7       94.51       95.40     11.19 o 
  -5   5   7        2.24        5.87      5.95 o 
  -4   5   7      104.17       85.40      8.74 o 
  -3   5   7       87.12       87.02     12.77 o 
  -2   5   7      571.11      597.31     22.54 o 
  -1   5   7       95.65      100.00      9.85 o 
   0   5   7      207.53      221.97     12.22 o 
   1   5   7       67.78       66.09      9.61 o 
   2   5   7       40.54       59.48      7.83 o 
  -9   6   7       96.07       74.73     19.63 o 
  -8   6   7      104.52      120.07     13.26 o 
  -7   6   7      127.82      119.70     19.33 o 
  -6   6   7      398.31      392.46     12.42 o 
  -5   6   7      105.83       82.41     15.45 o 
  -4   6   7        0.72        3.92      6.27 o 
  -3   6   7        0.89        2.56      3.63 o 
  -2   6   7      164.67      140.87     12.67 o 
  -1   6   7      250.11      273.25      9.73 o 
   0   6   7      207.94      227.39     11.17 o 
   1   6   7      139.76      148.16     21.42 o 
  -8   7   7        0.52       10.78      4.74 o 
  -7   7   7      103.20      126.67      9.75 o 
  -6   7   7      172.83      184.20     21.67 o 
  -5   7   7      144.88      142.33     11.23 o 
  -4   7   7       42.33       57.67     12.50 o 
  -3   7   7       13.99       13.08      5.66 o 
  -2   7   7       25.99       25.00      5.53 o 
  -1   7   7       84.37       88.99     21.05 o 
  -6   8   7      107.89       86.08      8.78 o 
  -5   8   7       57.13       49.58     10.76 o 
  -4   8   7       70.06       53.55     13.30 o 
   2 -11   8      254.84      268.89     17.24 o 
   3 -11   8      146.98      142.36     12.96 o 
   4 -11   8       62.72       59.76     18.86 o 
   5 -11   8        9.26       13.36      6.55 o 
   6 -11   8        3.24       10.03      7.91 o 
   0 -10   8        3.70       19.11     13.97 o 
   1 -10   8      109.09      100.59     31.37 o 
   2 -10   8      115.21      101.07     23.37 o 
   3 -10   8      372.15      356.44     16.38 o 
   4 -10   8      118.75      102.39     28.57 o 
   5 -10   8      133.98      141.37     17.87 o 
   6 -10   8      147.45      102.32     25.50 o 
   7 -10   8       75.36       59.97     17.71 o 
  -2  -9   8      142.51      124.96     26.78 o 
  -1  -9   8      198.44      185.68     16.39 o 
   0  -9   8       49.45       45.03      9.60 o 
   1  -9   8       72.13       73.75     21.27 o 
   2  -9   8       15.98       20.95      7.61 o 
   3  -9   8      203.39      212.88     13.27 o 
   4  -9   8      601.97      549.14     13.92 o 
   5  -9   8      590.18      630.74     17.48 o 
   6  -9   8      150.84      160.19     24.82 o 
   7  -9   8      266.63      243.91     15.38 o 
   8  -9   8        8.24        9.98      5.75 o 
  -3  -8   8       13.61       15.49      8.09 o 
  -2  -8   8       55.54       57.56     13.08 o 
  -1  -8   8       95.56       87.81     15.32 o 
   0  -8   8      289.47      279.06     11.11 o 
   1  -8   8      137.87      140.48      8.99 o 
   2  -8   8       39.28       36.16      4.84 o 
   3  -8   8      228.66      224.97     20.21 o 
   4  -8   8       67.10       86.68     15.86 o 
   5  -8   8      463.38      480.53     19.67 o 
   6  -8   8      804.06      825.49     16.83 o 
   7  -8   8      163.90      142.18     28.19 o 
   8  -8   8      414.08      452.02     21.97 o 
   9  -8   8        5.23       11.29      3.18 o 
  -4  -7   8      317.51      349.26     21.46 o 
  -3  -7   8       74.09       59.02     11.13 o 
  -2  -7   8       29.47       20.78      5.78 o 
  -1  -7   8      234.89      233.69      7.92 o 
   0  -7   8      165.01      188.60      9.55 o 
   1  -7   8      216.07      226.87     12.49 o 
   2  -7   8       85.94       80.59      8.51 o 
   3  -7   8      170.89      141.57      9.99 o 
   4  -7   8      449.40      405.28     26.22 o 
   5  -7   8      229.80      235.94     12.63 o 
   6  -7   8      952.47      980.59     22.43 o 
   7  -7   8      500.68      494.10     58.74 o 
   8  -7   8      313.09      315.13     21.14 o 
   9  -7   8       60.79       58.31     17.77 o 
  -5  -6   8      154.73      141.49     25.89 o 
  -4  -6   8      107.32      114.47     13.90 o 
  -3  -6   8      539.61      499.86     12.06 o 
  -2  -6   8       38.33       34.57      7.44 o 
  -1  -6   8       80.56       68.24     13.93 o 
   0  -6   8        1.90        5.21      2.12 o 
   1  -6   8       82.92       94.99     12.81 o 
   2  -6   8       12.80        8.01      3.01 o 
   3  -6   8     1112.11     1182.55     12.77 o 
   4  -6   8      129.90      112.93      6.00 o 
   5  -6   8        5.91       14.35      4.09 o 
   6  -6   8       24.34       33.47      5.54 o 
   7  -6   8      337.56      392.23     12.89 o 
   8  -6   8      478.01      496.24     16.69 o 
   9  -6   8       98.38       97.66     20.07 o 
  -6  -5   8      120.45      106.51     21.78 o 
  -5  -5   8      165.83      172.92     16.67 o 
  -4  -5   8      176.30      174.59      6.41 o 
  -3  -5   8       45.80       58.07      8.65 o 
  -2  -5   8      962.08      975.32     20.04 o 
  -1  -5   8      593.92      572.23      9.40 o 
   0  -5   8       42.31       35.60      9.93 o 
   1  -5   8      639.75      631.71     11.72 o 
   2  -5   8        4.55        4.72      3.85 o 
   3  -5   8      505.45      453.54     11.49 o 
   4  -5   8      382.89      353.89     16.45 o 
   5  -5   8      370.59      364.86     20.25 o 
   6  -5   8      255.04      239.05     11.49 o 
   7  -5   8      241.16      212.41     11.24 o 
   8  -5   8      317.25      316.03     18.14 o 
   9  -5   8       84.70       66.45     17.34 o 
  -7  -4   8        1.03        2.23      3.70 o 
  -6  -4   8       12.44       10.77      7.08 o 
  -5  -4   8       26.70       15.85      4.52 o 
  -4  -4   8      420.73      361.92     14.83 o 
  -3  -4   8      734.03      728.08     11.31 o 
  -2  -4   8     1036.76      995.84     14.95 o 
  -1  -4   8       18.53       12.34      3.30 o 
   0  -4   8     1300.17     1419.08     19.92 o 
   1  -4   8       94.55      101.91      6.69 o 
   2  -4   8      264.74      273.56      8.69 o 
   3  -4   8      493.18      493.56     13.78 o 
   4  -4   8       86.08      100.81     15.74 o 
   5  -4   8      400.14      434.92     23.91 o 
   6  -4   8      372.39      339.34     14.03 o 
   7  -4   8      238.25      266.91     13.51 o 
   8  -4   8        3.48        2.69      3.80 o 
  -7  -3   8      456.03      461.49     15.13 o 
  -6  -3   8      188.51      213.43     18.10 o 
  -5  -3   8       71.58       73.79     11.82 o 
  -4  -3   8       35.97       27.83      5.66 o 
  -3  -3   8      998.62     1002.28     16.44 o 
  -2  -3   8      816.72      764.10     31.99 o 
  -1  -3   8      974.97      953.69     14.35 o 
   0  -3   8     1731.76     1627.04     18.74 o 
   1  -3   8     2382.85     2559.88     28.02 o 
   2  -3   8       13.96       14.14      4.55 o 
   3  -3   8        5.81        5.40      3.08 o 
   4  -3   8      425.26      408.24     10.83 o 
   5  -3   8      723.98      741.96     14.80 o 
   6  -3   8       38.08       47.14      6.61 o 
   7  -3   8      128.83      155.96      8.83 o 
   8  -3   8       80.88       93.91     10.96 o 
  -8  -2   8      119.97       95.14     35.22 o 
  -7  -2   8      135.55      119.18     14.38 o 
  -6  -2   8      353.91      381.00      8.06 o 
  -5  -2   8      245.96      252.39      8.55 o 
  -4  -2   8      475.98      489.63     10.31 o 
  -3  -2   8        3.79        6.89      2.68 o 
  -2  -2   8      773.20      804.15     14.13 o 
  -1  -2   8     1069.07     1102.73     17.49 o 
   0  -2   8     1357.42     1300.93     13.28 o 
   1  -2   8     2799.54     2969.54     49.07 o 
   2  -2   8      461.42      421.71     17.95 o 
   3  -2   8       44.46       23.13      5.44 o 
   4  -2   8        2.88        6.11      4.58 o 
   5  -2   8      349.68      315.96     12.38 o 
   6  -2   8       15.69       15.75      5.15 o 
   7  -2   8      257.76      235.47      9.75 o 
   8  -2   8      313.34      351.77     43.90 o 
  -8  -1   8      147.91      136.54     47.33 o 
  -7  -1   8      180.44      182.37      9.57 o 
  -6  -1   8      108.41      100.43      9.26 o 
  -5  -1   8     1166.06     1188.05     29.42 o 
  -4  -1   8      586.85      587.04      8.97 o 
  -3  -1   8        2.18        7.66      3.28 o 
  -2  -1   8       15.18       17.45      4.01 o 
  -1  -1   8       36.47       34.50      6.90 o 
   0  -1   8      778.06      798.96     13.31 o 
   1  -1   8     3000.32     3119.53     30.54 o 
   2  -1   8      706.15      734.64     12.35 o 
   3  -1   8      555.88      560.28     11.88 o 
   4  -1   8       82.01       85.85     10.29 o 
   5  -1   8       17.58       11.15      9.63 o 
   6  -1   8       25.55       14.13      4.46 o 
   7  -1   8      447.16      473.68     31.17 o 
  -9   0   8       15.43       28.70     11.22 o 
  -8   0   8       17.09       17.07      9.77 o 
  -7   0   8       26.43       29.91      7.34 o 
  -6   0   8       67.44       58.90      8.85 o 
  -5   0   8      888.06      928.13     17.57 o 
  -4   0   8      312.96      312.62      5.29 o 
  -3   0   8      167.13      155.34      9.22 o 
  -2   0   8       12.27       10.59      2.95 o 
  -1   0   8       36.17       43.87      5.17 o 
   0   0   8       17.80       23.16      5.63 o 
   1   0   8      124.18      108.16     10.56 o 
   2   0   8      626.15      611.69     11.91 o 
   3   0   8      270.43      276.94     15.07 o 
   4   0   8      477.10      517.65     15.42 o 
   5   0   8        0.93        0.00      4.48 o 
   6   0   8        0.02        4.15      5.39 o 
  -9   1   8        1.27       10.61     10.39 o 
  -8   1   8      124.29      127.19     10.67 o 
  -7   1   8       80.01       72.79     16.85 o 
  -6   1   8       12.14        9.79      5.98 o 
  -5   1   8        1.78        2.41      2.12 o 
  -4   1   8      623.84      616.32      8.09 o 
  -3   1   8      180.23      183.47      6.67 o 
  -2   1   8       49.15       63.12     10.19 o 
  -1   1   8       29.46       44.43      6.69 o 
   0   1   8       11.77        9.64      5.02 o 
   1   1   8       70.21       67.08      8.31 o 
   2   1   8      105.34      122.85     18.26 o 
   3   1   8       37.91       36.50      6.04 o 
   4   1   8      661.71      691.28     16.89 o 
   5   1   8        3.68        1.33      2.58 o 
   6   1   8       14.34        7.00      5.16 o 
  -9   2   8        3.31       22.79     13.76 o 
  -8   2   8       47.00       45.57      9.40 o 
  -7   2   8       58.92       70.35     15.59 o 
  -6   2   8      328.30      331.57     10.90 o 
  -5   2   8       59.13       62.72     13.94 o 
  -4   2   8       25.79       19.37      3.06 o 
  -3   2   8      501.13      435.55      6.46 o 
  -2   2   8      435.05      395.80     12.46 o 
  -1   2   8      111.42      121.86     14.00 o 
   0   2   8       29.83       29.20      6.01 o 
   1   2   8        2.80        5.09      3.29 o 
   2   2   8       35.32       36.90      8.34 o 
   3   2   8       29.81       35.37      7.35 o 
   4   2   8       44.24       30.41      6.28 o 
   5   2   8      420.73      443.43     31.39 o 
  -9   3   8      209.93      202.62     11.03 o 
  -8   3   8      102.78      107.48     11.30 o 
  -7   3   8       86.26      113.40      9.68 o 
  -6   3   8      665.54      683.42     14.60 o 
  -5   3   8       93.15      101.92     10.88 o 
  -4   3   8        0.07        1.89      3.62 o 
  -3   3   8      151.23      176.86      8.96 o 
  -2   3   8       13.28       20.22      5.43 o 
  -1   3   8      290.45      269.45     10.37 o 
   0   3   8      353.78      364.90     11.20 o 
   1   3   8      213.64      201.37      9.94 o 
   2   3   8       13.29       11.13      4.16 o 
   3   3   8       12.63       16.49      6.60 o 
   4   3   8        4.38        0.13      3.39 o 
  -8   4   8       59.81       65.02     13.11 o 
  -7   4   8      355.52      350.78     18.28 o 
  -6   4   8      583.40      558.68     16.33 o 
  -5   4   8        3.10       12.77     16.93 o 
  -4   4   8       10.13        5.75      2.79 o 
  -3   4   8      608.37      585.79     13.91 o 
  -2   4   8       67.74       43.14      8.29 o 
  -1   4   8       73.17       73.88      9.82 o 
   0   4   8      604.69      636.80     25.31 o 
   1   4   8      256.18      246.76     11.22 o 
   2   4   8      112.94      100.05     15.68 o 
   3   4   8       51.29       55.77      7.44 o 
  -9   5   8       66.03       53.17     16.63 o 
  -8   5   8        0.02        0.00      4.83 o 
  -7   5   8       29.94       45.49      8.90 o 
  -6   5   8      172.56      177.50     13.13 o 
  -5   5   8      160.00      165.92     17.36 o 
  -4   5   8      345.00      335.28     19.82 o 
  -3   5   8       58.64       57.03      8.59 o 
  -2   5   8       61.56       49.59      6.87 o 
  -1   5   8        5.59        7.24      3.09 o 
   0   5   8      225.61      197.08     18.35 o 
   1   5   8      214.59      179.50     18.81 o 
   2   5   8        8.96        8.57      3.35 o 
  -8   6   8      171.71      187.37     14.48 o 
  -7   6   8        2.67        8.56      5.11 o 
  -6   6   8       19.17       17.79      7.63 o 
  -5   6   8       53.68       58.07     20.41 o 
  -4   6   8       78.93       79.08      9.19 o 
  -3   6   8       38.68       59.89     19.57 o 
  -2   6   8       93.24       84.84     12.61 o 
  -1   6   8        4.57       11.90      4.55 o 
   0   6   8       17.27        7.30      3.56 o 
  -7   7   8       67.25       50.32     17.43 o 
  -6   7   8        2.69        6.71      3.74 o 
  -5   7   8        0.43       13.55      9.61 o 
  -4   7   8        1.25        3.11      6.44 o 
  -3   7   8        6.07        9.85      5.41 o 
  -2   7   8      171.96      139.42     23.84 o 
   3 -11   9       22.47       23.74     10.14 o 
   4 -11   9       90.61      102.00     21.84 o 
   5 -11   9       62.85       57.81     19.40 o 
   0 -10   9       74.64       67.09     14.93 o 
   1 -10   9      336.80      324.40     25.91 o 
   2 -10   9      690.90      751.99     35.67 o 
   3 -10   9       36.69       46.97     14.17 o 
   4 -10   9       38.44       21.75      9.26 o 
   5 -10   9       53.61       52.01     14.96 o 
   6 -10   9      118.91       89.50     23.65 o 
   7 -10   9      305.00      308.56     26.68 o 
  -2  -9   9        6.51       10.01      3.92 o 
  -1  -9   9       17.14       15.50      5.44 o 
   0  -9   9      163.43      177.39     24.09 o 
   1  -9   9      341.59      382.92     20.80 o 
   2  -9   9      236.14      220.77     24.82 o 
   3  -9   9      402.50      432.94     22.35 o 
   4  -9   9      176.94      171.59     15.83 o 
   5  -9   9       35.91       19.65      6.33 o 
   6  -9   9       15.00        6.38      6.98 o 
   7  -9   9        1.48        6.01      3.18 o 
   8  -9   9      149.57      148.53     11.33 o 
  -3  -8   9       52.27       57.40     14.05 o 
  -2  -8   9        3.27        7.73      3.38 o 
  -1  -8   9        0.44        4.33      3.62 o 
   0  -8   9      375.03      339.21     10.17 o 
   1  -8   9      345.75      364.09      8.60 o 
   2  -8   9      377.38      428.94      8.69 o 
   3  -8   9      261.70      319.20     15.75 o 
   4  -8   9      537.65      537.71     17.46 o 
   5  -8   9      137.62      141.45     29.05 o 
   6  -8   9        0.43        3.62      3.16 o 
   7  -8   9       21.11       28.82      7.84 o 
   8  -8   9       21.03       11.49      9.23 o 
  -4  -7   9       23.32       14.61      6.70 o 
  -3  -7   9      182.49      197.30     11.57 o 
  -2  -7   9       44.97       50.04     11.49 o 
  -1  -7   9        1.63        8.06      3.05 o 
   0  -7   9      402.21      397.08      8.73 o 
   1  -7   9      446.79      391.14     11.69 o 
   2  -7   9      413.96      359.32     11.67 o 
   3  -7   9       33.69       39.82      5.85 o 
   4  -7   9      490.59      518.51     17.99 o 
   5  -7   9      161.49      170.96     10.46 o 
   6  -7   9      277.68      272.12     22.29 o 
   7  -7   9       58.71       54.30     27.07 o 
   8  -7   9       91.15       84.42     22.03 o 
  -5  -6   9      135.64      137.29     19.48 o 
  -4  -6   9      211.11      214.04     16.04 o 
  -3  -6   9       47.37       38.35      6.93 o 
  -2  -6   9      456.11      463.99     17.48 o 
  -1  -6   9     1171.08     1211.24     20.97 o 
   0  -6   9       56.31       73.56     13.29 o 
   1  -6   9        2.67        5.97      4.75 o 
   2  -6   9      368.90      417.91     15.75 o 
   3  -6   9      167.11      161.29     20.15 o 
   4  -6   9      733.47      763.58     24.02 o 
   5  -6   9        6.95        7.09      3.51 o 
   6  -6   9      875.84      834.10     16.30 o 
   7  -6   9      170.81      186.21     13.76 o 
   8  -6   9        3.14        5.54      2.36 o 
  -6  -5   9      220.79      231.97     28.50 o 
  -5  -5   9      275.81      236.92     25.35 o 
  -4  -5   9        0.31        1.78      3.14 o 
  -3  -5   9       45.44       41.54      8.72 o 
  -2  -5   9        6.98        8.05      3.42 o 
  -1  -5   9      927.87      912.10     14.54 o 
   0  -5   9      747.55      762.24     17.21 o 
   1  -5   9      242.13      293.54     16.68 o 
   2  -5   9        4.13        4.85      4.02 o 
   3  -5   9        3.52        4.36      4.04 o 
   4  -5   9       16.48        8.73      5.16 o 
   5  -5   9       31.27       36.79      5.05 o 
   6  -5   9      964.59      958.00     18.95 o 
   7  -5   9      337.53      308.29     12.40 o 
   8  -5   9       23.48       21.31      6.33 o 
  -7  -4   9       96.80       86.27     14.37 o 
  -6  -4   9      518.86      551.53     14.95 o 
  -5  -4   9       65.32       63.31     17.63 o 
  -4  -4   9      364.44      386.86     17.67 o 
  -3  -4   9       68.57       64.80     10.16 o 
  -2  -4   9      416.17      409.68      8.85 o 
  -1  -4   9      627.19      611.04     28.45 o 
   0  -4   9      179.26      152.01     10.33 o 
   1  -4   9     1348.25     1316.78     18.46 o 
   2  -4   9     1121.19     1007.10     12.83 o 
   3  -4   9      151.25      151.45      8.80 o 
   4  -4   9      353.30      360.59     10.54 o 
   5  -4   9       87.56       80.73      7.43 o 
   6  -4   9       44.09       52.97     10.44 o 
   7  -4   9      230.45      248.76     11.45 o 
   8  -4   9      365.11      395.91     12.60 o 
  -7  -3   9        6.15        5.75      4.01 o 
  -6  -3   9      462.45      457.32     20.80 o 
  -5  -3   9      193.24      199.61      6.65 o 
  -4  -3   9      579.90      607.49     19.22 o 
  -3  -3   9      707.97      673.39     20.69 o 
  -2  -3   9      127.35      127.08      8.15 o 
  -1  -3   9      569.31      557.19     22.64 o 
   0  -3   9      351.02      358.92     11.81 o 
   1  -3   9      941.84      971.66     16.83 o 
   2  -3   9      331.03      332.30     30.43 o 
   3  -3   9      247.92      267.97     12.91 o 
   4  -3   9     1250.57     1300.32     27.77 o 
   5  -3   9      216.32      203.47     15.48 o 
   6  -3   9        3.72       11.57      4.01 o 
   7  -3   9       25.59       19.51      5.67 o 
  -8  -2   9       15.07       13.10      9.57 o 
  -7  -2   9      651.20      613.92     21.75 o 
  -6  -2   9      191.75      201.77      7.84 o 
  -5  -2   9       85.06       92.73     16.33 o 
  -4  -2   9       23.83       16.40      5.21 o 
  -3  -2   9      535.18      554.40     15.04 o 
  -2  -2   9      323.81      300.45     18.51 o 
  -1  -2   9      823.77      853.80     13.75 o 
   0  -2   9       44.51       39.02      6.47 o 
   1  -2   9        0.23        3.24      5.17 o 
   2  -2   9       66.62       57.00      8.28 o 
   3  -2   9      280.57      272.74     10.74 o 
   4  -2   9     2091.46     2217.78     24.87 o 
   5  -2   9      387.91      429.93     12.61 o 
   6  -2   9        8.65        9.50      4.66 o 
   7  -2   9        4.15        4.09      3.79 o 
  -8  -1   9      214.89      212.18     21.04 o 
  -7  -1   9      214.71      229.03     63.93 o 
  -6  -1   9       21.05        9.58      7.01 o 
  -5  -1   9       10.58        5.10      2.09 o 
  -4  -1   9       13.18        9.57      3.28 o 
  -3  -1   9      265.26      259.66      8.67 o 
  -2  -1   9       69.18       85.42     12.24 o 
  -1  -1   9      422.04      400.30     10.55 o 
   0  -1   9      170.97      152.06     20.04 o 
   1  -1   9      133.75      133.31     13.52 o 
   2  -1   9       73.74       73.46      8.23 o 
   3  -1   9      326.09      299.11     11.37 o 
   4  -1   9      493.20      487.27     21.34 o 
   5  -1   9       47.37       55.16      7.92 o 
   6  -1   9       54.43       51.83     11.57 o 
  -8   0   9      204.37      166.61     56.44 o 
  -7   0   9       40.95       39.84      8.90 o 
  -6   0   9       18.95       24.61      7.99 o 
  -5   0   9       67.59       79.43      8.18 o 
  -4   0   9      191.50      192.91     10.41 o 
  -3   0   9        2.30        2.19      2.30 o 
  -2   0   9       83.35      118.93     18.62 o 
  -1   0   9      474.41      503.39     12.62 o 
   0   0   9       75.31       90.35      8.51 o 
   1   0   9       12.72       31.52     10.15 o 
   2   0   9       84.78       82.22     10.17 o 
   3   0   9        0.04        1.35      4.28 o 
   4   0   9      442.04      470.81     16.48 o 
   5   0   9       69.33       81.46      9.75 o 
   6   0   9       30.91       35.10      9.46 o 
  -9   1   9        0.05       12.92      8.38 o 
  -8   1   9       56.65       59.41     17.30 o 
  -7   1   9       10.16       24.07      6.86 o 
  -6   1   9      697.51      667.51     17.75 o 
  -5   1   9      312.51      288.38     22.15 o 
  -4   1   9       94.63       87.45      8.54 o 
  -3   1   9        9.12        6.58      2.97 o 
  -2   1   9       44.91       43.64      6.85 o 
  -1   1   9       49.22       40.67      8.68 o 
   0   1   9      144.57      136.37     12.42 o 
   1   1   9       65.12       63.77      9.30 o 
   2   1   9      487.73      496.31     14.92 o 
   3   1   9       42.41       47.21     10.64 o 
   4   1   9        0.87        6.77      4.11 o 
   5   1   9      233.30      210.61     12.79 o 
  -9   2   9       25.27       18.19     14.82 o 
  -8   2   9       35.25       37.13     10.10 o 
  -7   2   9        0.29       13.34      6.81 o 
  -6   2   9      245.79      261.28     10.83 o 
  -5   2   9      248.93      252.26     18.79 o 
  -4   2   9      335.16      350.68      9.68 o 
  -3   2   9     1355.42     1419.28     24.82 o 
  -2   2   9        4.91        2.65      3.75 o 
  -1   2   9        1.02        4.60      3.53 o 
   0   2   9       25.60       21.24      7.14 o 
   1   2   9      295.44      339.02     16.95 o 
   2   2   9       40.74       33.30      7.15 o 
   3   2   9       79.20       75.86     10.94 o 
   4   2   9       44.07       41.22      7.42 o 
  -9   3   9       96.46       74.68     15.51 o 
  -8   3   9       12.34       18.46      5.67 o 
  -7   3   9        0.17        8.63      5.50 o 
  -6   3   9       36.08       39.49     12.66 o 
  -5   3   9       53.53       39.25     11.08 o 
  -4   3   9       51.27       49.38      9.38 o 
  -3   3   9     4028.95     4018.12     53.67 o 
  -2   3   9       16.64       14.34      4.46 o 
  -1   3   9        0.36        9.44      4.21 o 
   0   3   9        2.66        6.96      4.06 o 
   1   3   9        7.16        9.73      4.65 o 
   2   3   9       25.78       37.74      8.45 o 
   3   3   9      142.31      160.42     12.66 o 
  -8   4   9       79.00      110.36     13.92 o 
  -7   4   9       72.75       92.55     10.15 o 
  -6   4   9       22.63       21.44      6.30 o 
  -5   4   9        0.78        6.97      6.12 o 
  -4   4   9      393.32      435.27     26.59 o 
  -3   4   9      289.00      314.79      9.31 o 
  -2   4   9      183.38      193.30      8.93 o 
  -1   4   9      265.22      254.62     21.49 o 
   0   4   9      168.58      145.09     12.31 o 
   1   4   9       11.26        9.64      3.38 o 
   2   4   9        0.73        8.62      4.37 o 
  -8   5   9      235.96      234.21     18.79 o 
  -7   5   9       37.51       40.48      8.93 o 
  -6   5   9       29.39       29.29     12.84 o 
  -5   5   9        5.13        6.24      5.58 o 
  -4   5   9       91.83       73.58     10.74 o 
  -3   5   9        2.47        2.11      6.71 o 
  -2   5   9      131.86      105.59     16.35 o 
  -1   5   9      169.99      158.35     17.15 o 
   0   5   9      124.69       96.04     20.85 o 
  -7   6   9       64.62       29.91      9.21 o 
  -6   6   9        2.60        4.49      5.49 o 
  -5   6   9       73.71       59.23     16.31 o 
  -4   6   9        8.72        9.00      5.42 o 
  -3   6   9        0.41        6.12      3.99 o 
  -2   6   9       33.23       26.40     17.03 o 
  -1   6   9       45.67       37.20      7.54 o 
   1 -10  10       22.76       14.71      5.32 o 
   2 -10  10       10.50        9.26      9.04 o 
   3 -10  10      135.06       93.53     25.91 o 
   4 -10  10       62.99       76.93     17.13 o 
   5 -10  10      241.64      297.82     65.24 o 
   6 -10  10       10.66        5.23      5.64 o 
  -1  -9  10       81.21       78.35     21.50 o 
   0  -9  10       95.44       77.38     25.12 o 
   1  -9  10       35.04       36.73     11.10 o 
   2  -9  10       83.76       77.25     17.83 o 
   3  -9  10       20.81       43.24      9.43 o 
   4  -9  10      108.36      104.41     25.12 o 
   5  -9  10      207.74      212.90     37.26 o 
   6  -9  10      231.67      264.98     16.10 o 
   7  -9  10        0.96        9.40      3.46 o 
  -3  -8  10       73.96       71.50     18.96 o 
  -2  -8  10      118.84      113.97     15.20 o 
  -1  -8  10       22.34       28.98      8.10 o 
   0  -8  10      207.80      219.07     12.66 o 
   1  -8  10      126.59      128.82      8.54 o 
   2  -8  10       72.95       76.61      6.77 o 
   3  -8  10      112.91      125.02     28.02 o 
   4  -8  10      185.82      182.39     23.81 o 
   5  -8  10      249.55      253.40     18.99 o 
   6  -8  10       16.94       10.60      6.63 o 
   7  -8  10       53.11       73.17     11.61 o 
  -4  -7  10       96.15       78.60     21.24 o 
  -3  -7  10       22.58       19.18      5.86 o 
  -2  -7  10        2.89        3.96      4.16 o 
  -1  -7  10      152.38      152.59      9.40 o 
   0  -7  10       69.56       67.13     13.71 o 
   1  -7  10       53.98       64.42     10.09 o 
   2  -7  10       65.39       69.10      9.85 o 
   3  -7  10     1524.53     1435.17     16.98 o 
   4  -7  10       75.26       71.78     12.62 o 
   5  -7  10      117.98      126.92      8.24 o 
   6  -7  10      106.67      111.48     14.97 o 
   7  -7  10      287.03      285.06     21.98 o 
   8  -7  10       66.93       68.59     19.51 o 
  -5  -6  10       82.33       55.42     14.35 o 
  -4  -6  10      393.36      415.86     13.82 o 
  -3  -6  10      429.04      431.12     13.50 o 
  -2  -6  10        2.77        7.43      4.11 o 
  -1  -6  10        0.64        4.48      3.13 o 
   0  -6  10       15.78       14.69      3.83 o 
   1  -6  10      234.83      226.71      8.08 o 
   2  -6  10      799.04      774.80     26.32 o 
   3  -6  10      346.92      375.78     19.29 o 
   4  -6  10      293.57      333.11     10.53 o 
   5  -6  10        1.08        5.39      3.34 o 
   6  -6  10       16.14       17.88      5.15 o 
   7  -6  10       60.66       59.82      8.57 o 
   8  -6  10       24.44       20.22      6.58 o 
  -6  -5  10        0.07        6.76      5.82 o 
  -5  -5  10       60.25       58.79     19.43 o 
  -4  -5  10      161.74      181.29     11.92 o 
  -3  -5  10      239.96      284.26     15.56 o 
  -2  -5  10     1296.00     1354.66     16.94 o 
  -1  -5  10      511.85      471.95     14.62 o 
   0  -5  10      199.38      198.72      8.99 o 
   1  -5  10      130.06      135.32      8.70 o 
   2  -5  10      298.35      303.51     10.73 o 
   3  -5  10      351.39      333.32     10.03 o 
   4  -5  10      195.32      159.11     20.97 o 
   5  -5  10       42.04       50.45      9.33 o 
   6  -5  10      672.97      669.19     19.55 o 
   7  -5  10        1.37        2.70      3.28 o 
   8  -5  10       72.23       68.75      9.57 o 
  -6  -4  10       94.67       66.33     16.77 o 
  -5  -4  10        8.71        8.97      3.20 o 
  -4  -4  10       92.55      108.26      8.03 o 
  -3  -4  10      936.27      935.32     12.37 o 
  -2  -4  10      638.94      651.72     17.37 o 
  -1  -4  10      699.47      804.13     12.84 o 
   0  -4  10      733.42      746.63     14.34 o 
   1  -4  10       45.35       47.75      6.80 o 
   2  -4  10       27.59       23.46      5.47 o 
   3  -4  10      259.87      305.37     12.75 o 
   4  -4  10      341.42      346.59     13.64 o 
   5  -4  10      209.42      199.16     16.66 o 
   6  -4  10      181.89      164.29     12.19 o 
   7  -4  10      314.27      279.25     17.90 o 
  -7  -3  10      253.46      257.94     33.26 o 
  -6  -3  10      109.83      100.12     24.99 o 
  -5  -3  10        2.26        5.63      2.52 o 
  -4  -3  10        1.05        3.37      3.90 o 
  -3  -3  10       39.84       39.66      7.93 o 
  -2  -3  10       60.74       64.54     13.37 o 
  -1  -3  10      668.88      639.29     16.17 o 
   0  -3  10      795.08      754.67     22.16 o 
   1  -3  10     1060.58     1097.24     17.54 o 
   2  -3  10      299.12      320.34     11.76 o 
   3  -3  10        0.02        6.23      4.91 o 
   4  -3  10      403.43      404.56     10.88 o 
   5  -3  10        1.44       14.79      6.44 o 
   6  -3  10       57.69       89.67     11.12 o 
   7  -3  10      525.58      571.64     13.77 o 
  -7  -2  10       69.37       67.55     25.55 o 
  -6  -2  10       21.84       29.43      5.88 o 
  -5  -2  10      163.48      161.57      9.39 o 
  -4  -2  10      321.79      310.02      8.75 o 
  -3  -2  10       46.39       49.58      8.19 o 
  -2  -2  10      292.89      307.33     11.62 o 
  -1  -2  10        0.88        2.45      3.82 o 
   0  -2  10      758.55      783.31     23.86 o 
   1  -2  10     1170.64     1256.98     28.99 o 
   2  -2  10       34.23       41.33      8.17 o 
   3  -2  10        0.54        4.67      3.60 o 
   4  -2  10      256.19      270.86     15.88 o 
   5  -2  10        1.96       10.01      9.62 o 
   6  -2  10       51.57       39.01      8.14 o 
  -8  -1  10       64.18       62.05     21.73 o 
  -7  -1  10        0.22        6.81     11.14 o 
  -6  -1  10       25.17       14.05      4.67 o 
  -5  -1  10      160.29      171.87      8.07 o 
  -4  -1  10      220.88      240.44     13.30 o 
  -3  -1  10       46.12       33.87      7.98 o 
  -2  -1  10        8.08       22.80      9.35 o 
  -1  -1  10      166.62      166.98     14.84 o 
   0  -1  10       16.24       15.06      5.18 o 
   1  -1  10      225.45      229.00     10.98 o 
   2  -1  10      429.18      423.26     10.77 o 
   3  -1  10      167.55      199.61     14.11 o 
   4  -1  10       78.03       64.50     16.18 o 
   5  -1  10        2.77        0.58      5.43 o 
   6  -1  10       22.38       10.87      5.14 o 
  -8   0  10      190.70      219.52     19.65 o 
  -7   0  10       10.85       14.16      4.69 o 
  -6   0  10      150.57      136.44     11.78 o 
  -5   0  10      287.99      288.08     22.09 o 
  -4   0  10       37.30       42.27      6.55 o 
  -3   0  10        5.54        1.93      2.72 o 
  -2   0  10      246.44      225.10     10.05 o 
  -1   0  10       36.46       30.69      5.48 o 
   0   0  10       39.99       39.43      7.44 o 
   1   0  10        3.77       12.54      7.26 o 
   2   0  10      360.45      335.03     11.98 o 
   3   0  10      187.44      176.45     12.59 o 
   4   0  10      140.04      175.81     20.80 o 
   5   0  10        2.67        2.72      6.53 o 
  -8   1  10       53.95       64.54      8.31 o 
  -7   1  10      116.06      107.81     19.97 o 
  -6   1  10      143.78      141.40     29.39 o 
  -5   1  10       14.78       23.83      7.24 o 
  -4   1  10       53.03       67.24     12.44 o 
  -3   1  10      282.40      305.34     15.26 o 
  -2   1  10      135.90      175.27     10.46 o 
  -1   1  10       95.07      103.42     10.07 o 
   0   1  10      170.38      168.08     10.43 o 
   1   1  10        0.21        1.74      5.30 o 
   2   1  10       11.33       13.42      5.05 o 
   3   1  10      337.10      354.12     19.10 o 
   4   1  10      101.94       80.49     15.77 o 
  -8   2  10      149.30      164.05      9.31 o 
  -7   2  10      438.38      414.48     19.15 o 
  -6   2  10      209.75      195.22     22.28 o 
  -5   2  10       21.95       17.94      6.15 o 
  -4   2  10      139.35      124.08     16.91 o 
  -3   2  10     1091.16     1015.22     14.37 o 
  -2   2  10       30.00       25.40      6.83 o 
  -1   2  10       47.89       34.09      5.96 o 
   0   2  10      519.91      518.13     12.11 o 
   1   2  10       73.09       91.42     14.85 o 
   2   2  10       13.44       13.87      5.67 o 
   3   2  10        9.83       10.35      4.81 o 
  -8   3  10       77.43       73.68     17.72 o 
  -7   3  10      229.02      254.24     17.83 o 
  -6   3  10       79.36       80.18     12.88 o 
  -5   3  10      218.20      253.06     29.19 o 
  -4   3  10      147.42      128.27     16.19 o 
  -3   3  10       13.62        9.14      4.92 o 
  -2   3  10       10.72       12.43      3.88 o 
  -1   3  10      155.29      163.67     11.90 o 
   0   3  10      476.95      469.28     16.94 o 
   1   3  10       35.55       43.49      8.99 o 
   2   3  10       50.22       44.90      8.45 o 
  -8   4  10       49.61       42.92     11.14 o 
  -7   4  10       12.84        8.00      6.17 o 
  -6   4  10       42.76       59.12      9.00 o 
  -5   4  10       23.40       18.80      8.49 o 
  -4   4  10      250.24      250.46     18.43 o 
  -3   4  10      129.64      127.37     13.76 o 
  -2   4  10        5.51        8.61      4.61 o 
  -1   4  10       59.14       46.59      8.84 o 
   0   4  10      174.72      189.13     26.66 o 
   1   4  10       15.97       19.93      5.79 o 
  -7   5  10        3.73        0.86      5.30 o 
  -6   5  10        1.04        3.98      6.27 o 
  -5   5  10       63.74       80.24      9.21 o 
  -4   5  10      122.89      114.54     10.18 o 
  -3   5  10       12.70       15.20      5.99 o 
  -2   5  10       62.56       54.38     19.92 o 
  -1   5  10        0.27        4.64      4.85 o 
   2 -10  11       90.95       99.80     28.48 o 
   3 -10  11       11.23       30.53     15.73 o 
   4 -10  11       17.69       19.73      6.25 o 
   5 -10  11        0.71        8.70      5.19 o 
  -1  -9  11       17.85       20.46      7.78 o 
   0  -9  11      185.13      179.23     16.50 o 
   1  -9  11       73.37       58.31     15.01 o 
   2  -9  11      217.62      183.06     13.90 o 
   3  -9  11       75.18       62.66     14.92 o 
   4  -9  11       47.61       48.74     11.13 o 
   5  -9  11       24.30       11.30     10.00 o 
   6  -9  11       21.15       19.86      5.58 o 
  -2  -8  11       69.19       45.90     10.90 o 
  -1  -8  11        0.65        5.20      3.63 o 
   0  -8  11        7.19        6.57      2.17 o 
   1  -8  11        0.29        2.85      3.89 o 
   2  -8  11      204.17      235.93     17.75 o 
   3  -8  11      327.97      322.28     16.81 o 
   4  -8  11      348.61      388.85     15.40 o 
   5  -8  11       40.73       53.24     11.85 o 
   6  -8  11       38.84       24.48      6.65 o 
   7  -8  11        0.06        8.80      3.71 o 
  -3  -7  11       86.81       76.09     15.09 o 
  -2  -7  11      128.07      122.12     11.92 o 
  -1  -7  11      331.70      349.06     14.78 o 
   0  -7  11       69.07       87.52     15.90 o 
   1  -7  11        2.03        4.68      3.95 o 
   2  -7  11      141.36      161.26     18.71 o 
   3  -7  11        2.58        6.20      3.69 o 
   4  -7  11      482.36      490.46     14.33 o 
   5  -7  11      542.77      512.76     33.06 o 
   6  -7  11       72.27       55.32     10.73 o 
   7  -7  11      155.88      122.22     29.12 o 
  -4  -6  11       57.82       61.38     16.17 o 
  -3  -6  11       51.07       51.76      7.16 o 
  -2  -6  11      340.22      339.93     10.38 o 
  -1  -6  11      142.76      139.95     11.30 o 
   0  -6  11      272.14      269.71      9.14 o 
   1  -6  11        3.18        5.63      3.91 o 
   2  -6  11      274.34      252.68     13.52 o 
   3  -6  11      278.94      261.23      9.00 o 
   4  -6  11      114.52      116.81     12.17 o 
   5  -6  11      672.25      634.42     25.01 o 
   6  -6  11      488.07      481.90     15.08 o 
   7  -6  11      261.98      292.28     11.31 o 
  -5  -5  11      146.81      126.69     13.09 o 
  -4  -5  11      628.91      636.29     20.08 o 
  -3  -5  11        2.28        9.29      4.03 o 
  -2  -5  11       19.64       15.68      5.39 o 
  -1  -5  11        6.04        6.96      2.96 o 
   0  -5  11      263.34      318.56     12.09 o 
   1  -5  11      123.56      143.00      8.64 o 
   2  -5  11     1377.18     1499.50     16.94 o 
   3  -5  11        6.13        5.43      4.36 o 
   4  -5  11        0.09        1.46      4.30 o 
   5  -5  11        0.45       11.12      5.25 o 
   6  -5  11      297.98      321.15     41.63 o 
   7  -5  11      423.82      410.81     14.60 o 
  -6  -4  11       74.24       63.50     18.54 o 
  -5  -4  11       82.80      108.07     14.61 o 
  -4  -4  11       23.89       32.01     10.19 o 
  -3  -4  11      477.74      494.77     11.95 o 
  -2  -4  11      256.70      273.38      9.03 o 
  -1  -4  11        4.69        0.59      3.21 o 
   0  -4  11      161.08      152.69     12.29 o 
   1  -4  11       66.82       54.45      9.67 o 
   2  -4  11      339.27      299.39     10.17 o 
   3  -4  11      531.48      546.66     20.75 o 
   4  -4  11       35.59       25.76      5.82 o 
   5  -4  11      247.39      236.09     13.53 o 
   6  -4  11       82.22       92.93     13.99 o 
   7  -4  11      192.66      211.55     18.78 o 
  -6  -3  11        5.62       10.51      8.05 o 
  -5  -3  11      116.52      119.62      9.96 o 
  -4  -3  11      303.08      311.77      9.69 o 
  -3  -3  11      250.55      268.86     11.81 o 
  -2  -3  11        4.02        0.00      4.64 o 
  -1  -3  11      423.19      437.57     13.82 o 
   0  -3  11        7.16        6.83      4.51 o 
   1  -3  11      177.39      205.88      9.34 o 
   2  -3  11      193.51      204.55      8.58 o 
   3  -3  11       48.17       58.81     10.07 o 
   4  -3  11      133.61      135.05     13.15 o 
   5  -3  11      122.50      137.04     16.46 o 
   6  -3  11       79.94       68.68     16.14 o 
  -7  -2  11       26.21       31.65     21.77 o 
  -6  -2  11       97.09      102.63     14.74 o 
  -5  -2  11        7.05       11.56      5.06 o 
  -4  -2  11      277.19      259.57     14.72 o 
  -3  -2  11       58.35       51.36      8.44 o 
  -2  -2  11      125.02      126.47      8.37 o 
  -1  -2  11      116.17      139.68      8.81 o 
   0  -2  11      448.81      517.90     13.49 o 
   1  -2  11        7.63        5.79      3.51 o 
   2  -2  11       23.67       33.56      5.59 o 
   3  -2  11       80.57       97.39     11.02 o 
   4  -2  11      285.20      290.75     20.24 o 
   5  -2  11       10.97       10.85      4.10 o 
   6  -2  11       32.46       43.70     13.79 o 
  -7  -1  11       74.25       73.04     33.87 o 
  -6  -1  11       38.68       50.13      8.79 o 
  -5  -1  11       76.83       61.96     14.21 o 
  -4  -1  11       11.57       34.45     13.52 o 
  -3  -1  11      190.78      191.66     15.64 o 
  -2  -1  11      237.44      265.51      9.80 o 
  -1  -1  11      263.61      254.61     18.81 o 
   0  -1  11      461.46      454.75     20.89 o 
   1  -1  11       37.62       40.83      8.76 o 
   2  -1  11       31.31       23.19      5.62 o 
   3  -1  11       17.44        9.39      3.60 o 
   4  -1  11       65.49       39.70      7.36 o 
   5  -1  11       13.57       10.92      5.18 o 
  -8   0  11       42.74       19.56     11.35 o 
  -7   0  11      100.17       91.55     15.60 o 
  -6   0  11      493.69      548.85     15.77 o 
  -5   0  11      169.53      162.52     10.56 o 
  -4   0  11        4.44        8.44      2.95 o 
  -3   0  11        0.23        0.00      2.89 o 
  -2   0  11       21.67       27.03      6.52 o 
  -1   0  11      226.02      243.13     16.44 o 
   0   0  11      711.06      737.34     25.41 o 
   1   0  11      141.66      177.95      9.04 o 
   2   0  11       98.45       66.92     11.45 o 
   3   0  11       26.44       31.10     11.29 o 
   4   0  11        7.79       10.09      4.82 o 
  -8   1  11       15.57       13.60      5.54 o 
  -7   1  11       75.37       87.00     25.35 o 
  -6   1  11      503.96      505.88     16.07 o 
  -5   1  11      290.96      287.14     25.64 o 
  -4   1  11      229.04      213.35     32.25 o 
  -3   1  11       19.25       14.12      3.99 o 
  -2   1  11        0.64        3.83      3.51 o 
  -1   1  11        0.83        9.85      5.62 o 
   0   1  11      136.80      141.90     13.07 o 
   1   1  11      304.76      305.69     18.01 o 
   2   1  11      205.07      209.74     25.88 o 
   3   1  11      227.69      247.47     21.32 o 
  -8   2  11       29.00       19.68      8.66 o 
  -7   2  11        0.71        0.00      6.48 o 
  -6   2  11       19.71       24.13     10.39 o 
  -5   2  11      245.68      236.59     20.73 o 
  -4   2  11      258.92      297.28     19.85 o 
  -3   2  11      125.58      115.35     18.77 o 
  -2   2  11       54.42       44.70      7.98 o 
  -1   2  11       36.76       30.84      8.47 o 
   0   2  11       38.24       33.54      7.17 o 
   1   2  11       47.40       48.92      8.19 o 
   2   2  11       62.77       46.84      9.77 o 
  -7   3  11      130.83      137.97     21.17 o 
  -6   3  11       10.03       13.92      5.75 o 
  -5   3  11        6.28        4.96      6.10 o 
  -4   3  11      224.01      195.94     31.90 o 
  -3   3  11      179.13      155.49     14.37 o 
  -2   3  11       67.93       71.12     13.26 o 
  -1   3  11       25.83       21.23      5.35 o 
   0   3  11        5.62        3.06      3.61 o 
   1   3  11       17.88       18.84      5.48 o 
  -7   4  11       82.11      113.58     19.70 o 
  -6   4  11        0.74        0.89     10.50 o 
  -5   4  11        3.62       13.62      7.63 o 
  -4   4  11       17.09       21.78      8.17 o 
  -3   4  11        0.40        0.96      5.29 o 
  -2   4  11       30.44       43.16      9.76 o 
  -1   4  11       75.91       70.69     11.37 o 
  -4   5  11      163.09      149.52     36.00 o 
   0  -9  12      228.72      261.49     22.33 o 
   1  -9  12      362.68      374.79     21.43 o 
   2  -9  12        0.29        5.91      4.08 o 
   3  -9  12      114.25      106.67     17.62 o 
   4  -9  12       14.96       19.17      7.78 o 
   5  -9  12       59.84       57.91     12.90 o 
  -2  -8  12       16.80        8.79      3.24 o 
  -1  -8  12      122.69      102.53     18.87 o 
   0  -8  12      451.57      427.01     26.16 o 
   1  -8  12      265.21      236.42      9.38 o 
   2  -8  12      231.53      255.70     18.11 o 
   3  -8  12      164.39      217.59     26.80 o 
   4  -8  12        0.06        0.58      5.39 o 
   5  -8  12       92.25      101.64     22.85 o 
   6  -8  12        3.37        9.85      5.64 o 
  -3  -7  12       15.73       18.85      6.04 o 
  -2  -7  12        2.24        8.52      4.67 o 
  -1  -7  12      154.68      133.15     16.95 o 
   0  -7  12      297.26      321.42     14.29 o 
   1  -7  12      267.17      274.55     30.88 o 
   2  -7  12      283.11      281.91     13.56 o 
   3  -7  12      517.85      554.84     35.31 o 
   4  -7  12      152.51      141.94     10.57 o 
   5  -7  12       24.75       36.31     10.67 o 
   6  -7  12       14.20        9.78      8.08 o 
  -4  -6  12      139.30      132.68     13.37 o 
  -3  -6  12      126.51      149.54     22.65 o 
  -2  -6  12       61.07       77.05     14.22 o 
  -1  -6  12      410.94      452.64     12.27 o 
   0  -6  12      112.84      102.91     12.61 o 
   1  -6  12      261.90      262.94     12.77 o 
   2  -6  12       52.08       62.44      8.73 o 
   3  -6  12      494.24      537.66     22.74 o 
   4  -6  12      284.48      292.83     16.37 o 
   5  -6  12      320.35      299.24     11.28 o 
   6  -6  12       67.38       52.41      6.95 o 
  -5  -5  12       93.72       69.59     19.28 o 
  -4  -5  12       40.42       26.29      5.03 o 
  -3  -5  12      160.47      166.05     11.84 o 
  -2  -5  12      695.75      671.51     13.55 o 
  -1  -5  12       37.24       37.39      6.75 o 
   0  -5  12        3.33        6.22      2.90 o 
   1  -5  12       55.21       56.28     10.19 o 
   2  -5  12      118.80      125.55     17.58 o 
   3  -5  12      343.32      360.97     19.56 o 
   4  -5  12        5.44       10.08      2.98 o 
   5  -5  12      793.66      888.81     20.21 o 
   6  -5  12      217.22      211.37     10.63 o 
  -5  -4  12        2.97        4.01      5.33 o 
  -4  -4  12       22.13       17.29      5.21 o 
  -3  -4  12       19.33       22.22      6.29 o 
  -2  -4  12      257.31      291.55     15.63 o 
  -1  -4  12      201.95      207.53     11.79 o 
   0  -4  12       53.93       73.54     11.06 o 
   1  -4  12        2.29        8.75      3.23 o 
   2  -4  12       17.51       13.44      5.91 o 
   3  -4  12        4.61        1.27      4.31 o 
   4  -4  12       52.69       37.12      8.20 o 
   5  -4  12      461.55      379.15     34.75 o 
   6  -4  12      116.12      102.50     18.96 o 
  -6  -3  12        1.22        1.55      6.79 o 
  -5  -3  12       48.95       61.20     13.68 o 
  -4  -3  12       12.49       11.81      4.26 o 
  -3  -3  12       71.15       79.35     11.64 o 
  -2  -3  12      135.47      106.33     16.21 o 
  -1  -3  12       35.04       19.52      6.27 o 
   0  -3  12      168.88      158.07     11.91 o 
   1  -3  12      159.78      161.59     10.37 o 
   2  -3  12        4.11        2.93      3.27 o 
   3  -3  12       46.54       33.75      6.89 o 
   4  -3  12       90.22       99.23     14.43 o 
   5  -3  12       15.76       30.53      7.24 o 
  -6  -2  12       53.51       59.13     16.24 o 
  -5  -2  12      139.17      149.91     13.44 o 
  -4  -2  12      279.60      267.61     18.84 o 
  -3  -2  12        1.54        4.38      4.61 o 
  -2  -2  12       77.45       64.51      9.94 o 
  -1  -2  12       92.96       94.74      9.37 o 
   0  -2  12      340.83      359.70     19.73 o 
   1  -2  12       41.04       33.59      9.87 o 
   2  -2  12       11.35       18.50      6.25 o 
   3  -2  12      225.96      278.78     24.45 o 
   4  -2  12       12.98       19.99      5.86 o 
   5  -2  12       22.97       14.81      4.81 o 
  -7  -1  12       77.56       60.02     27.84 o 
  -6  -1  12       98.51       82.14     22.67 o 
  -5  -1  12       53.06       56.70     13.91 o 
  -4  -1  12      208.70      198.50     39.72 o 
  -3  -1  12      122.00      160.83     10.39 o 
  -2  -1  12      250.15      259.30     15.01 o 
  -1  -1  12       16.99        7.89      3.61 o 
   0  -1  12        0.56        6.50      3.23 o 
   1  -1  12       10.62       20.83      6.87 o 
   2  -1  12      124.75      116.20     14.89 o 
   3  -1  12      655.28      688.33     13.91 o 
   4  -1  12       49.34       41.45      9.64 o 
  -7   0  12        0.30        0.00      6.69 o 
  -6   0  12        0.01        4.96      4.19 o 
  -5   0  12        0.40        8.30      6.00 o 
  -4   0  12      166.26      168.43     11.35 o 
  -3   0  12      201.35      200.66     12.93 o 
  -2   0  12      288.68      270.71     17.05 o 
  -1   0  12      280.02      264.35     14.91 o 
   0   0  12      106.77      117.84     14.20 o 
   1   0  12       34.62       16.45      5.21 o 
   2   0  12      141.32      108.42     17.96 o 
   3   0  12      279.21      312.46     13.67 o 
  -7   1  12       47.92       60.61      8.43 o 
  -6   1  12       80.95       84.06     19.43 o 
  -5   1  12       25.87       11.62      6.69 o 
  -4   1  12        4.87        9.41      8.05 o 
  -3   1  12       71.16       71.46     12.79 o 
  -2   1  12      253.90      275.72     10.65 o 
  -1   1  12      143.23      148.28     13.44 o 
   0   1  12       69.33       74.29     12.03 o 
   1   1  12       87.22       80.74     10.61 o 
   2   1  12        1.23        1.60      4.99 o 
  -7   2  12      214.36      227.29     52.25 o 
  -6   2  12       89.90       74.63     28.74 o 
  -5   2  12       46.39       18.62      8.75 o 
  -4   2  12        1.92       12.98      6.30 o 
  -3   2  12       28.16       27.52      9.42 o 
  -2   2  12       23.29       17.94      6.02 o 
  -1   2  12      102.51      117.04     21.76 o 
   0   2  12        3.62       17.08      7.43 o 
   1   2  12      171.63      171.79     15.98 o 
  -6   3  12       20.22       30.88     13.72 o 
  -5   3  12       18.40       23.81     15.04 o 
  -4   3  12      199.71      185.10     20.61 o 
  -3   3  12        8.60        9.33      5.49 o 
  -2   3  12        2.80        3.91      7.33 o 
  -1   3  12        5.60        5.24      3.10 o 
   0   3  12       48.77       31.55      9.42 o 
  -4   4  12      680.82      695.59     39.79 o 
   2  -9  13      205.79      125.94     33.53 o 
   3  -9  13       92.74       85.13     30.19 o 
  -1  -8  13      163.99      149.96     13.70 o 
   0  -8  13       63.26       65.16     10.56 o 
   1  -8  13       54.75       27.69     12.87 o 
   2  -8  13        4.83       19.50      9.06 o 
   3  -8  13      126.54      107.47     21.08 o 
   4  -8  13      182.02      192.51     16.09 o 
   5  -8  13      163.36      174.00     15.43 o 
  -2  -7  13       13.68       14.41      4.81 o 
  -1  -7  13      228.39      229.17     14.93 o 
   0  -7  13      190.38      198.94     19.15 o 
   1  -7  13      155.18      198.14     13.58 o 
   2  -7  13      167.68      183.23     12.35 o 
   3  -7  13      103.48       93.45      7.82 o 
   4  -7  13      154.25      123.58     22.56 o 
   5  -7  13       50.60       63.15     14.42 o 
  -3  -6  13        7.81        6.98      4.18 o 
  -2  -6  13       56.36       48.52      9.83 o 
  -1  -6  13       19.31       19.33      4.69 o 
   0  -6  13       40.87       31.65      6.20 o 
   1  -6  13       26.04       22.69      6.72 o 
   2  -6  13      878.15      832.31     20.56 o 
   3  -6  13        5.52        7.93      3.33 o 
   4  -6  13       14.98        8.51      4.27 o 
   5  -6  13       32.07       28.38      7.46 o 
  -4  -5  13      108.58       92.75     21.04 o 
  -3  -5  13        1.40        6.77      7.87 o 
  -2  -5  13        1.11        8.79      3.61 o 
  -1  -5  13        6.60        6.82      4.97 o 
   0  -5  13       79.33       80.49      9.64 o 
   1  -5  13      399.90      430.28     12.16 o 
   2  -5  13       89.41      104.43      9.66 o 
   3  -5  13       46.84       36.96     11.22 o 
   4  -5  13        0.26        5.31      3.55 o 
   5  -5  13       20.29       29.28      9.33 o 
  -5  -4  13       38.90       26.27     14.99 o 
  -4  -4  13       29.80       31.84      7.69 o 
  -3  -4  13      286.74      259.83     18.82 o 
  -2  -4  13       61.08       74.72      7.97 o 
  -1  -4  13       12.38       11.99      3.88 o 
   0  -4  13      192.16      171.58     23.08 o 
   1  -4  13       78.48       81.44     10.19 o 
   2  -4  13       34.46       50.09      8.83 o 
   3  -4  13       26.12       26.47      5.71 o 
   4  -4  13        0.90        7.77      3.22 o 
   5  -4  13      140.45      116.68     23.37 o 
  -5  -3  13       21.86       10.37      4.08 o 
  -4  -3  13      382.65      432.28     12.57 o 
  -3  -3  13      188.47      201.10     19.19 o 
  -2  -3  13      184.94      213.54     11.52 o 
  -1  -3  13      130.90      107.45     17.81 o 
   0  -3  13        1.23        7.95      3.57 o 
   1  -3  13        0.14        7.97      3.72 o 
   2  -3  13      124.60      118.10     12.48 o 
   3  -3  13       81.67       74.70      8.45 o 
   4  -3  13       49.38       40.41      8.78 o 
  -6  -2  13        2.98       15.51      7.20 o 
  -5  -2  13        0.57        4.19      3.99 o 
  -4  -2  13       49.53       21.42     12.70 o 
  -3  -2  13       41.88       40.39      9.54 o 
  -2  -2  13      306.15      295.57     10.48 o 
  -1  -2  13      291.10      317.91     12.66 o 
   0  -2  13      235.83      251.03     10.16 o 
   1  -2  13       46.93       38.69      6.71 o 
   2  -2  13        7.27        3.79      3.67 o 
   3  -2  13      177.81      274.56     25.58 o 
   4  -2  13        1.05        7.98      3.56 o 
  -6  -1  13      156.21      131.22     39.91 o 
  -5  -1  13      217.46      172.76     25.74 o 
  -4  -1  13        0.10       15.14      9.59 o 
  -3  -1  13       62.35       53.39      8.79 o 
  -2  -1  13       30.51       37.70      6.12 o 
  -1  -1  13      354.65      352.81     14.84 o 
   0  -1  13      614.30      601.99     20.72 o 
   1  -1  13       15.81       21.68      6.59 o 
   2  -1  13       11.46       14.79      6.47 o 
   3  -1  13       82.85       95.68     11.04 o 
  -6   0  13      120.58      114.83     29.48 o 
  -5   0  13      145.68      140.55     36.40 o 
  -4   0  13        0.63       10.39      6.25 o 
  -3   0  13       41.71       58.08     10.38 o 
  -2   0  13       54.04       34.33      8.72 o 
  -1   0  13       28.53       26.92      6.13 o 
   0   0  13       94.05       75.55     15.03 o 
   1   0  13      206.13      172.43     16.13 o 
   2   0  13      175.53      124.55     24.82 o 
  -6   1  13       48.30       58.58     14.55 o 
  -5   1  13        8.06       15.33      9.00 o 
  -4   1  13       13.56       10.49      7.90 o 
  -3   1  13       68.12       50.89     14.80 o 
  -2   1  13        7.53        4.36      3.34 o 
  -1   1  13        1.13        3.92      3.64 o 
   0   1  13        2.17        3.29      4.17 o 
   1   1  13      188.91      216.92     16.10 o 
  -5   2  13        1.36        7.78      5.71 o 
  -4   2  13       74.05       52.67     18.38 o 
  -3   2  13        1.07       23.39     14.77 o 
  -2   2  13        3.91       10.35      6.75 o 
  -1   2  13       25.57       27.65      6.89 o 
   2  -8  14      146.82      110.63     20.08 o 
  -1  -7  14        3.96        0.54      3.90 o 
   0  -7  14        2.82       15.94      7.30 o 
   1  -7  14       74.79       81.98     15.30 o 
   2  -7  14      164.00      145.22     15.20 o 
   3  -7  14      137.50      129.06     30.74 o 
  -2  -6  14       76.48       74.52     16.62 o 
  -1  -6  14       15.04       28.67      5.54 o 
   0  -6  14        5.41        9.93      3.89 o 
   1  -6  14       33.32       22.50      6.11 o 
   2  -6  14        1.63        7.52      7.04 o 
   3  -6  14      242.55      236.46     10.89 o 
   4  -6  14      206.93      175.73     21.35 o 
  -3  -5  14      211.01      206.33     14.81 o 
  -2  -5  14       17.99       21.50     10.32 o 
  -1  -5  14       29.40       29.28      5.66 o 
   0  -5  14       48.85       51.49      7.64 o 
   1  -5  14       47.50       38.37      5.83 o 
   2  -5  14       21.24       16.31      7.37 o 
   3  -5  14       52.52       59.15      7.67 o 
   4  -5  14      174.16      204.82     13.48 o 
  -4  -4  14        4.05        7.69      3.43 o 
  -3  -4  14       29.34       32.07      8.37 o 
  -2  -4  14        1.10        3.34      2.65 o 
  -1  -4  14      124.43      152.74     15.07 o 
   0  -4  14       29.53       37.17      7.20 o 
   1  -4  14      384.42      434.14     16.94 o 
   2  -4  14       11.27       10.65      3.07 o 
   3  -4  14       27.60       19.36      5.58 o 
  -4  -3  14      169.25      197.90     26.58 o 
  -3  -3  14       87.16       99.84     10.06 o 
  -2  -3  14        0.10        5.47      4.47 o 
  -1  -3  14       86.09       81.20      9.08 o 
   0  -3  14      107.13       99.03     16.96 o 
   1  -3  14      108.92      119.84     11.13 o 
   2  -3  14      197.61      196.44     13.25 o 
   3  -3  14       25.31       23.08      6.07 o 
  -5  -2  14      196.50      142.68     34.19 o 
  -4  -2  14      166.25      148.40     19.07 o 
  -3  -2  14       51.16       46.27      8.47 o 
  -2  -2  14      255.82      221.47     13.08 o 
  -1  -2  14        9.75       13.91      5.57 o 
   0  -2  14       87.75       82.95     14.74 o 
   1  -2  14      103.30       88.42     10.73 o 
   2  -2  14       73.18       40.50     20.65 o 
  -5  -1  14      134.85       91.12     35.84 o 
  -4  -1  14       24.80       16.64      6.72 o 
  -3  -1  14      165.70      131.09     32.92 o 
  -2  -1  14       63.48       58.80     12.18 o 
  -1  -1  14      164.93      186.10     13.43 o 
   0  -1  14        1.09        3.01      4.51 o 
   1  -1  14       23.61       26.03      6.26 o 
  -4   0  14       37.40       23.37      8.59 o 
  -3   0  14       53.90       34.12     12.65 o 
  -2   0  14       90.48       67.47     18.83 o 
  -1   0  14      186.99      176.14     20.87 o 
   0   0  14       23.16       14.65      6.89 o 
  -3   1  14        3.24        5.82      4.26 o 
  -2   1  14       35.57       22.02      8.87 o 
   0  -6  15       69.82       59.31     11.01 o 
   1  -6  15       67.95       57.80      8.32 o 
  -1  -5  15       63.97       46.93     11.72 o 
   0  -5  15      121.19       94.98     20.58 o 
   1  -5  15       32.77       27.16      8.82 o 
   2  -5  15      153.58      158.39     15.50 o 
  -2  -4  15       44.90       31.40      6.21 o 
  -1  -4  15        7.24        9.76      4.43 o 
   0  -4  15       30.16       25.97      7.12 o 
   1  -4  15       31.64       38.96      6.91 o 
   2  -4  15      169.56      208.49     11.26 o 
  -3  -3  15      110.58      156.84     22.36 o 
  -2  -3  15      119.76       87.47     20.04 o 
  -1  -3  15       70.39       57.03     13.63 o 
   0  -3  15       46.48       49.97      8.39 o 
   1  -3  15        0.43       11.57      6.19 o 
  -3  -2  15       26.81       24.14      6.31 o 
  -2  -2  15       36.35       24.27      6.81 o 
  -1  -2  15      116.99       87.85     19.09 o 
   0  -2  15       90.70       86.85     12.44 o 
  -2  -1  15        6.66       11.98      7.29 o 
                                                 
